# Supplementary material for: Differential analysis for high density tiling microarray data
Source: BMC Bioinformatics. 2007 Sep 24;8:359. doi: 10.1186/1471-2105-8-359 (PMC2231405; doi:10.1186/1471-2105-8-359)
Supplement: Additional file 1 — gsam_prototypercode.zip. File archive comprising of prototype R code for gSAM implementation including readme and examples. [file 1471-2105-8-359-S1.zip]

Archive with 16 entries (16 files):
- sim.analysis.r
- README
- sample_data_file
- generateSAMannot.r
- generateCUTOFF.r
- generateFDR.r
- generateNULL.r
- generatePI0HAT.r
- generateQVALfmPV.r
- generateR.r
- generateS0.r
- generateS.r
- gSAM.r
- generateSTAIRSTEP.r
- repstats.r
- processGTABLE.r
