# Supplementary material for: Differential analysis for high density tiling microarray data
Source: BMC Bioinformatics. 2007 Sep 24;8:359. doi: 10.1186/1471-2105-8-359 (PMC2231405; doi:10.1186/1471-2105-8-359)
Supplement: Additional file 1 — gsam_prototypercode.zip. File archive comprising of prototype R code for gSAM implementation including readme and examples. [file 1471-2105-8-359-S1.zip › sim.analysis.r]

sim.analysis<-function(chrlist=NULL,numreps=NULL) {
  if (is.null(chrlist)) chrlist<-c(1,2)
  if (is.null(numreps)) numreps<-3

###STEP 1:
  source('generateSAMannot.r')
  source('gSAM.r')
###STEP 2:
  gSAM.model<-makemodel()

  gSAM.data<-NULL
  for (c in 1:length(chrlist)) {
    cat('Processing data from chromosome: ',chrlist[c],'...\n')
    names(gSAM.model)
###STEP 3:
    simfrags<-simdata.frags()
    e1r<-e1t<-e2r<-e2t<-e3r<-e3t<-e4r<-e4t<-e5r<-e5t<-NULL
    e1r<-simfrags$e1r
    e1t<-simfrags$e1t
    e5r<-simfrags$e5r
    e5t<-simfrags$e5t
    gSAM.input<-input.sites(gSAM.model,e1r,e1t,e2r,e2t,e3r,e3t,e4r,e4t,e5r,e5t)
###STEP 4:
    simprobes<-sig.graph<-NULL
    probes<-sim.probes(numval=max(max(e1r),max(e1t),max(e5r),max(e5t)),proberes=1)
    for (r in 1:numreps) {
      simprobes[r]<-list(simdata.probes(probes$genic.probes,probes$intergenic.probes))
      s1r<-s1t<-s2r<-s2t<-s3r<-s3t<-s4r<-s4t<-s5r<-s5t<-NULL
      s1r<-simprobes[[r]]$s1r
      s1t<-simprobes[[r]]$s1t
      s5r<-simprobes[[r]]$s5r
      s5t<-simprobes[[r]]$s5t
      sig.graph[r]<-list(input.probes(gSAM.model,s1r,s1t,s2r,s2t,s3r,s3t,s4r,s4t,s5r,s5t))
    }
###STEP 5:
    filt.params<-params(gSAM.model)
###STEP 6:
    gSAM.domain<-makedomain(gSAM.model,gSAM.input,sig.graph[[1]],filt.params)
###STEP 7:
    gSAM.WM<-NULL
    for (r in 1:numreps) gSAM.WM[r]<-list(generateWM(gSAM.model,gSAM.domain,sig.graph[[r]],filt.params$kappa))
###STEP 8:
    replicates<-NULL
    for (r in 1:numreps) replicates<-c(replicates,gSAM.WM[[r]])
    gSAM.reps<-combine.reps(gSAM.model,replicates)
    gSAM.data[c]<-list(compile.all(gSAM.model,gSAM.domain,chr=chrlist[c],gSAM.reps))
  }
###STEP 9:
    gSAM.data.all<-NULL
    for (c in 1:length(chrlist)) gSAM.data.all<-rbind(gSAM.data.all,gSAM.data[[c]])
###STEP 10:
    write.table(gSAM.data.all,'simulated_data',col.names=T,row.names=F,quote=F,sep='\t')
    gSAM.out<-gSAM(filein='simulated_data',numreps=3,numperm=150,RNA=1,IGB.graphs=0)

return(list(gSAM.model=gSAM.model,e1r=e1r,e1t=e1t,e2r=e2r,e2t=e2t,e3r=e3r,e3t=e3t,e4r=e4r,e4t=e4t,e5r=e5r,e5t=e5t,gSAM.input=gSAM.input,sig.graph=sig.graph,filt.params=filt.params,gSAM.domain=gSAM.domain,gSAM.WM=gSAM.WM,replicates=replicates,gSAM.reps=gSAM.reps,gSAM.data=gSAM.data,gSAM.data.all=gSAM.data.all,gSAM.out=gSAM.out))

}
