# Supplementary material for: Differential analysis for high density tiling microarray data
Source: BMC Bioinformatics. 2007 Sep 24;8:359. doi: 10.1186/1471-2105-8-359 (PMC2231405; doi:10.1186/1471-2105-8-359)
Supplement: Additional file 1 — gsam_prototypercode.zip. File archive comprising of prototype R code for gSAM implementation including readme and examples. [file 1471-2105-8-359-S1.zip › README]

##############################################################################################################
### Copyright (C) 2007, Srinka Ghosh, Affymetrix Transcriptome group
### srinka_ghosh@affymetrix.com
### This program is free software; you can redistribute it and/or modify it under the terms of the GNU General Public License
### as published by the Free Software Foundation; either version 2 of the License, or (at your option) any later version.
### This program is distributed in the hope that it will be useful, but WITHOUT ANY WARRANTY; without even the implied warranty of
### MERCHANTABILITY or FITNESS FOR A PARTICULAR PURPOSE.  See the GNU General Public License for more details.
### You should have received a copy of the GNU General Public License along with this program; 
### if not, write to the Free Software Foundation, Inc., 51 Franklin Street, Fifth Floor, Boston, MA  02110-1301, USA.
####	ANALYSIS: THIS IS A 10 STEP IMPLEMENTATION R PROTOTYPE CODE; EACH STEP IS OUTLINED BELOW;
##			STEP 0:	DETERMINE REFERENCE & TARGET FOR A PAIR-WISE ANALYSIS
##			STEP 1:	SOURCE THE FOLLOWING .R FILES
##			STEP 2:	CREATE THE GSAM MODEL
##			STEP 3: POPULATE THE MODEL WITH ENRICHED FRAGMENTS DATA
##			STEP 4: POPULATE THE REFERENCE AND TARGET PROBE DATA
##			STEP 5: SET UP THE FILTERS FOR GENERATING THE PROBE-SET DOMAINS: FDI, FDU, NOED
##			STEP 6: GENERATE THE DOMAINS:FDI, FDU, NOED
##			STEP 7: GENERATE REPLICATE SPECIFIC TRIMMED MEAN(TM) OR WINSORIZED MEAN(WM) PROBE SUMMARY 
##			STEP 8: ENERATE THE FINAL DATASTRUCTURE FOR ALL REPLICATES FOR A SPECIFIC CHROMOSOME
##			STEP 9: GENERATE THE FINAL DATASTRUCTURE FOR ALL REPLICATES ACROSS ALL RELEVANT(DESIRED) CHROMOSOMES 
##			STEP 10: RUN GSAM ANALYSIS
##			SIMULATE: A SCRIPT WHICH GENERATES SIMULATED DATA FOR STEPS 1-10
####			STEPS LISTED SHOULD BE EXECUTED IN SERIAL ORDER;
####		STEPS2-6:  	SHOULD BE EXECUTED FOR ONLY ONE (ANY) REPLICATE IN A PAIRWISE SAMPLE, 
####				PROVIDED NO MAD-BASED THRESHOLDING IS PERFORMED;
####		STEPS1-7: 	SHOULD BE EXECUTED FOR EACH CHROMOSOME AT A TIME;
####		STEP10: 	A SAMPLE (SIMULATED)DATASET IS PROVIDED FOR RUNNING GSAM; 
####		ALTERNATIVE ANALYSIS PATH FOR GENERATING A THRESHOLD BASED ON THE MAD FILTER;
####	PATH: 	ALL FILES INCLUDING SAMPLE DATA FILES SHOULD BE IN THE SAME LOCATION;
####	DISCLAIMERS:
####		THE IMPLEMENTATION IS MODULAR AND NO CLAIMS ARE MADE REGARDING OPTIMATION FOR SPEED/MEMORY FOOTPRINT; 
####			IT IS ASSUMED THAT THE CODE WILL BE RUN ON A LINUX CLUSTER;
####		ALL SIMULATION DATA IS PROVIDED FOR DEMONSTRATION PURPOSES ONLY;
####	Srinka Ghosh, Affymetrix Transcriptome Group, 2007
##############################################################################################################


##############################################################################################################
####	STEP 0:	DETERMINE REFERENCE & TARGET FOR A PAIR-WISE ANALYSIS
##############################################################################################################


##############################################################################################################
####	STEP 1:	SOURCE THE FOLLOWING .R FILES
##############################################################################################################
> source('generateSAMannot.r')
> source('gSAM.r')

 
 
##############################################################################################################
####	STEP 2:	CREATE THE GSAM MODEL
##############################################################################################################
## NOTE: the model has the following 5 basic elements: genic, exon, intron, UTR, intergenic
## The following example shows how to add additional elements in the model
> gSAM.model<-makemodel(my.annot.str=c("annot.1","annot.2"))
> names(gSAM.model)
[1] "genic"      "exon"       "intron"     "UTR"        "intergenic"
[6] "annot.1"    "annot.2" 

## Alternatively: To obtain the model w/ just the 5 basic elements:
gSAM.model<-makemodel()


##############################################################################################################
####	STEP 3: POPULATE THE MODEL WITH ENRICHED FRAGMENTS DATA FOR THE PAIR-WISE ANALYSIS
####		The enriched fragments comprise of the following: transfrags, ChIP-chip fragments
####	 	The datastructure for this input is: chr<tab>start_coord<tab>stop_coord
##############################################################################################################
## NOTE: If chromosome is not specified, the chr field is set to 0; 
## To see an input template, run the following command:
> e1r<-makeannot() 

## NOTE: both the reference(r) and target(t) datasets for a desired element should be populated
## No action is generally required on others, special circumstances are outlined below.
## Example: Only the 1st element(genic) should be populated -> Upload datasets
> e1r<-read.table(user.data.file.ref)
> e1t<-read.table(user.data.file.tgt)

##Using the above gSAM.model the following will populate the the genic elements
> gSAM.input<-input.sites(gSAM.model,e1r,e1t)
## Alternatively: To populate the 1st(genic) & 5th(intergenic) elements of the model, data should exist for e1r,e1t,e5r,e5t, 
##	and all intermediate elements must be set to NULL; example follows:
> e2r<-e2t<-e3r<-e3t<-e4r<-e4t<-NULL
> gSAM.input<-input.sites(gSAM.model,e1r,e1t,e2r,e2t,e3r,e3t,e4r,e4t,e5r,e5t)

#**# Simulation exercise solely for demonstration purposes:
Please refer to(below): SIMULATE: A SCRIPT WHICH GENERATES SIMULATED DATA FOR STEPS 1-10


##############################################################################################################
####	STEP 4: POPULATE THE REFERENCE AND TARGET PROBE DATA SPECIFIC TO THE PAIR-WISE ANALYSIS
####	 	The datastructure for this input is: probe_pos<tab>probe_SI(probe_SE)
####		Use data from any one replicate here
##############################################################################################################
## To see an input template, run the follwing command:
> s1r<-cbind(seq(1,4000,1),sample(seq(1,90,1),4000,replace=TRUE))

## NOTE: both the reference(r) and target(t) datasets for a desired element should be populated
## No action is generally required on others, special circumstances are outlined below.
## Example: Only the 1st element(genic) should be populated -> Upload datasets
> s1r<-read.table(user.probedata.file.ref)
> s1t<-read.table(user.probedata.file.tgt)

##Using the above gSAM.model the following will populate the the genic elements
> sig.graph<-input.probes(gSAM.model,s1r,s1t)
## Alternatively: To populate the 1st(genic) & 5th(intergenic) elements of the model, data should exist for s1r,s1t,s5r,s5t, 
##	and all intermediate elements must be set to NULL; example follows:
> s2r<-s2t<-s3r<-s3t<-s4r<-s4t<-NULL
> sig.graph<-input.probes(gSAM.model,s1r,s1t,s2r,s2t,s3r,s3t,s4r,s4t,s5r,s5t)

#**# Simulation exercise solely for demonstration purposes:
Please refer to(below): SIMULATE: A SCRIPT WHICH GENERATES SIMULATED DATA FOR STEPS 1-10


##############################################################################################################
####	STEP 5: SET UP THE FILTERS FOR GENERATING THE PROBE-SET DOMAINS: FDI, FDU, NOED	
##############################################################################################################
filt.params<-params(gSAM.model)
## NOTE: saveMAD=0(default),disables the generation of the MAD distribution
##       refer to the manuscript to see why this should be used w/ caution.
> filt.params
$LC.filt
[1] 1
$saveMAD
[1] 0
$MAD.filt
[1] 0
$MinProbeClust
[1] 3
$kappa
[1] 0.2
$MAD.thresh
$MAD.thresh$genic
NULL
$MAD.thresh$exon
NULL
$MAD.thresh$intron
NULL
$MAD.thresh$UTR
NULL
$MAD.thresh$intergenic
NULL
$MAD.thresh$anno1.1
NULL
$MAD.thresh$annot.2
NULL

#**# Simulation exercise solely for demonstration purposes:
Please refer to(below): SIMULATE: A SCRIPT WHICH GENERATES SIMULATED DATA FOR STEPS 1-10


##############################################################################################################
####	STEP 6: GENERATE THE DOMAINS:FDI, FDU, NOED
####		Identical gSAM.domain should be applied to all replicates in a pair-wise analysis
##############################################################################################################
> gSAM.domain<-makedomain(gSAM.model,gSAM.input,sig.graph,filt.params)
genic  : Processing data
genic  : Removing fragments w/ MAD=0
genic  : Generating domain data
genic  : Removing fragments w/ <=  3  probes 
exon  : No data available, skipping generation of domain data
intron  : No data available, skipping generation of domain data
UTR  : No data available, skipping generation of domain data
intergenic  : Processing data
intergenic  : Removing fragments w/ MAD=0
intergenic  : Generating domain data
intergenic  : Removing fragments w/ <=  3  probes 
annot.1  : No data available, skipping generation of domain data
annot.2  : No data available, skipping generation of domain data

##The following shows the datastruct of the domains
> gSAM.domain$intergenic$FDI
    start.coord stop.coord ref.ptr tgt.ptr
3            26         29       1       3
5            88         91       5      11
13          125        128      11      13
28          271        274      27      28
331         323        327      33      34
38          350        354      37      38
381         360        363      38      39
96          857        860      96      92
> gSAM.domain$intergenic$FDU
    start.coord stop.coord ref.ptr tgt.ptr
20          199        202       0      20
23          229        232       0      23
24          238        242       0      24
38          360        363      38       0
50          447        450       0      50

#**# Simulation exercise solely for demonstration purposes:
Please refer to(below): SIMULATE: A SCRIPT WHICH GENERATES SIMULATED DATA FOR STEPS 1-10


##############################################################################################################
####	STEP 7: GENERATE REPLICATE SPECIFIC TRIMMED MEAN(TM) OR WINSORIZED MEAN(WM) PROBE SUMMARY 
####		This step should be run for all replicates .r1...rn for a given pair-wise analysis
##############################################################################################################
> gSAM.TM.r1<-generateTM(gSAM.model,gSAM.domain,sig.graph,filt.params$kappa) 
> gSAM.WM.r1<-generateWM(gSAM.model,gSAM.domain,sig.graph,filt.params$kappa)

#**# Simulation exercise solely for demonstration purposes:
Please refer to(below): SIMULATE: A SCRIPT WHICH GENERATES SIMULATED DATA FOR STEPS 1-10


##############################################################################################################
####	STEP 8:GENERATE THE FINAL DATASTRUCTURE FOR ALL REPLICATES FOR A SPECIFIC CHROMOSOME IN A PAIR-WISE ANALYSIS 
####		This step should be run only after step 7 has been completed for all replicates .r1...rn for a given pair-wise analysis
##############################################################################################################
##Example is shown for 3 replicates in a pairwise analysis; here the winsorized mean is used to generate the probe summary
## first: combine all replicate data into a single datastruct 'replicates'
> replicates<-c(gSAM.WM.r1,gSAM.WM.r2,gSAM.WM.r3)
> gSAM.reps<-combine.reps(gSAM.model,replicates)
> gSAM.data.c1<-compile.all(gSAM.model,gSAM.domain,chr,gSAM.reps)
##NOTE: format of final datastructure
##Annot.source(genic etc.) Domain.source(FDI etc.) ref.ptr tgt.ptr chr start.coord stop.coord TM(WM).ref1 TM(WM).ref2 TM(WM).ref3 TM(WM).tgt.1 TM(WM).tgt.2 TM(WM).tgt.3

#**# Simulation exercise solely for demonstration purposes:
Please refer to(below): SIMULATE: A SCRIPT WHICH GENERATES SIMULATED DATA FOR STEPS 1-10


##############################################################################################################
####	STEP 9: GENERATE THE FINAL DATASTRUCTURE FOR ALL REPLICATES ACROSS ALL RELEVANT(DESIRED) CHROMOSOMES 
##############################################################################################################
##Example is shown for 3 chromsomes worth of data in a pairwise analysis
> gSAM.data.all<-rbind(gSAM.data.c1,gSAM.data.c1,gSAM.data.c3)
> write.table(gSAM.data.all,'sample_data_file',col.names=T,row.names=F,quote=F,sep='\t')

## Simulation exercise solely for demonstration purposes:
Please refer to(below): SIMULATE: A SCRIPT WHICH GENERATES SIMULATED DATA FOR STEPS 1-10


##############################################################################################################
####	STEP 10: RUN GSAM ANALYSIS
####		 The 'siggenes' package can be used instead provided the datastructure handling is performed appropriately.
############################################################################################################## 
##Need to fill in the following input parameters: See gSAM.r for details
##In general higher number of permutations lends to an improved null distribution.
> gSAM.out<-gSAM(workdir,filein,control='ref',treatment='tgt',lambda.optimize=1,numreps,numperm=100,perm.seed=123,RNA,IGB.graphs=0)

#**# Simulation exercise solely for demonstration purposes:
Please refer to(below): SIMULATE: A SCRIPT WHICH GENERATES SIMULATED DATA FOR STEPS 1-10

#############################################################################################################
####	SIMULATE: A SCRIPT WHICH GENERATES SIMULATED DATA FOR STEPS 1-10
####	In this example 
####		1) the basic 5 state gSAM model is created
####		2) the genic and intergenic elements are populated, rest are left null
####		3) data is generated for 3 replicates
####		4) overall data is compiled for chromosomes 1 & 2
####		5) A winsorized mean probe summarization is used
#############################################################################################################
> source('sim.analysis.r')
> simdata<-sim.analysis()
> names(simdata)
##Example:
> simdata$gSAM.model
> simdata$gSAM.input

##NOTE: The simulated data might not always guarantee reasonable gSAM results;
##      Best results are obtained w/ true data; the following pre-generated file can also be used;
##gSAManalysis w/ a simulated dataset
##make sure the example file 'sample_data_file' is in the same path as the gSAM.r
> gSAM.out<-gSAM(filein='sample_data_file',numreps=3,numperm=100,RNA=1,IGB.graphs=1)


##############################################################################################################
####	ALTERNATIVE ANALYSIS PATH FOR GENERATING A THRESHOLD BASED ON THE MAD FILTER
####	This relates back to STEPS 5/6
##############################################################################################################
##Note: In this case, the use of different replicate data via sig.graph can generate varying domain bounds
##This requires post processing to determine the consensus FDI, FDU, NOED bounds across all replicates 
##in order to be able to apply the same bounds to all replicates for computation of the trimmed or 
##winsorized mean summaries.
> filt.params<-params(gSAM.model,saveMAD=1)
> out<-makedomain(gSAM.model,gSAM.input,sig.graph,filt.params)
##If filt.params$saveMAD==1
> names(out)
[1] "MAD.output"
> names(out$MAD.output)
[1] "genic"      "exon"       "intron"     "UTR"        "intergenic"
[6] "anno1.1"    "annot.2"
> is.null(out$MAD.output$genic)
[1] FALSE
> is.null(out$MAD.output$exon)
[1] TRUE

## Estimate MAD.threshold
> x11();plot(density(out$MAD$genic$tgt))

## To update MAD.threshold based on observation
> filt.params<-params(gSAM.model,saveMAD=0,MAD.filt=1)
##Example
> filt.params$MAD.thresh$genic<-30
> gSAM.domains<-makedomain(gSAM.model,gSAM.input,sig.graph,filt.params,MAD.output=out$MAD.output)
