# Supplementary material for: Differential analysis for high density tiling microarray data
Source: BMC Bioinformatics. 2007 Sep 24;8:359. doi: 10.1186/1471-2105-8-359 (PMC2231405; doi:10.1186/1471-2105-8-359)
Supplement: Additional file 1 — gsam_prototypercode.zip. File archive comprising of prototype R code for gSAM implementation including readme and examples. [file 1471-2105-8-359-S1.zip › sample_data_file]

Annot.src	Domain.src	ref.ptr	tgt.ptr	chr	start.coord	stop.coord
genic	NOED	0	5	3	20	22	30.633	71	71	95.33	95.33	95.33
genic	NOED	0	6	3	23	26	67.713	60.25	60.25	95	95	95
genic	NOED	0	7	3	34	36	39.603	51.33	51.33	80	80	80
genic	NOED	0	8	3	37	41	74.733	68.33	68.33	80.4	78	78
genic	NOED	4	0	3	42	46	78.993	58	58	56.4	54.33	54.33
genic	NOED	5	0	3	65	69	12.693	33	33	123.6	125.3	125.3
genic	NOED	6	0	3	77	81	48.423	64.33	64.33	43.4	43	43
genic	NOED	7	0	3	84	87	75.423	45	45	50.25	50.25	50.25
genic	NOED	0	12	3	101	104	50.163	43.25	43.25	74.5	74.5	74.5
genic	NOED	0	13	3	104	109	43.143	49.5	49.5	65	64.5	64.5
genic	NOED	0	14	3	109	112	80.193	58.25	58.25	81.5	81.5	81.5
genic	NOED	15	0	3	140	143	42.903	64.5	64.5	53	53	53
genic	NOED	16	0	3	144	147	59.493	35.75	35.75	52.75	52.75	52.75
genic	NOED	17	0	3	149	151	51.723	37	37	72	72	72
genic	NOED	0	18	3	166	168	16.953	23	23	53.67	53.67	53.67
genic	NOED	0	19	3	168	172	75.963	62.67	62.67	35.2	35	35
genic	NOED	20	0	3	189	192	27.543	30.75	30.75	68.25	68.25	68.25
genic	NOED	23	0	3	223	227	12.423	34.67	34.67	32.6	31	31
genic	NOED	24	0	3	227	229	33.603	50.33	50.33	88.33	88.33	88.33
genic	NOED	0	25	3	240	244	80.013	61.67	61.67	103	104.3	104.3
genic	NOED	0	29	3	251	253	75.213	46.33	46.33	43	43	43
genic	NOED	0	36	3	295	297	60.633	69.67	69.67	105.7	105.7	105.7
genic	NOED	0	38	3	307	310	56.763	25	25	85.25	85.25	85.25
genic	NOED	0	39	3	315	320	82.953	67.5	67.5	88.33	82.5	82.5
genic	NOED	0	40	3	341	344	57.873	38.75	38.75	119.3	119.3	119.3
genic	NOED	36	0	3	352	354	61.803	27.67	27.67	95	95	95
genic	NOED	0	42	3	384	387	49.623	50.25	50.25	67	67	67
genic	NOED	41	0	3	396	400	53.313	80.67	80.67	61.2	62.33	62.33
genic	NOED	0	46	3	405	407	30.723	59	59	106.3	106.3	106.3
genic	NOED	0	52	3	449	453	20.223	34.67	34.67	49.4	48.67	48.67
genic	NOED	50	0	3	459	462	80.643	27	27	99.75	99.75	99.75
genic	NOED	0	55	3	465	468	76.143	21	21	77.5	77.5	77.5
genic	NOED	56	0	3	503	505	60.483	36.67	36.67	87.33	87.33	87.33
genic	NOED	57	0	3	505	509	68.253	33.33	33.33	95.4	95.33	95.33
genic	NOED	58	0	3	509	512	11.133	26	26	65.25	65.25	65.25
genic	NOED	0	61	3	514	516	44.703	54.33	54.33	87.33	87.33	87.33
genic	NOED	59	0	3	517	519	65.493	49.33	49.33	28	28	28
genic	NOED	64	0	3	554	557	25.353	9.75	9.75	69	69	69
genic	NOED	65	0	3	561	564	32.883	29.5	29.5	65.25	65.25	65.25
genic	NOED	0	67	3	581	585	26.463	66.67	66.67	88.2	91	91
genic	NOED	0	68	3	587	590	19.893	46.25	46.25	60.75	60.75	60.75
genic	NOED	0	70	3	598	601	40.023	45.25	45.25	71	71	71
genic	NOED	0	72	3	607	612	39.963	34	34	88.33	93.5	93.5
genic	NOED	70	0	3	614	616	36.633	52.67	52.67	93.67	93.67	93.67
genic	NOED	71	0	3	617	621	20.613	65.67	65.67	85	85	85
genic	NOED	0	73	3	622	624	19.593	51.67	51.67	88.67	88.67	88.67
genic	NOED	72	0	3	629	631	26.583	31.67	31.67	87	87	87
genic	NOED	0	74	3	633	635	43.833	50	50	88	88	88
genic	NOED	73	0	3	636	640	29.013	60.67	60.67	77.6	74.67	74.67
genic	NOED	74	0	3	640	643	72.843	47.75	47.75	64.75	64.75	64.75
genic	NOED	0	77	3	648	650	12.723	25.67	25.67	65.67	65.67	65.67
genic	NOED	0	80	3	666	670	42.063	32.67	32.67	91.2	94	94
genic	NOED	0	81	3	675	677	68.493	49.67	49.67	46	46	46
genic	NOED	0	83	3	688	693	18.333	69.75	69.75	30	32	32
genic	NOED	0	84	3	698	703	50.853	63	63	72.67	77	77
genic	NOED	80	0	3	706	708	24.603	29.33	29.33	85	85	85
genic	NOED	82	0	3	716	718	18.753	23.67	23.67	58	58	58
genic	NOED	0	87	3	723	726	65.103	52.25	52.25	75.75	75.75	75.75
genic	NOED	88	0	3	752	757	75.603	58.75	58.75	69	65.5	65.5
genic	NOED	0	93	3	758	762	37.053	47.67	47.67	65.2	64.67	64.67
genic	NOED	89	0	3	763	767	58.593	46.33	46.33	45.8	48	48
genic	NOED	0	95	3	775	778	16.353	58.25	58.25	94	94	94
genic	NOED	0	96	3	778	781	37.773	34.5	34.5	84.75	84.75	84.75
genic	NOED	0	97	3	782	784	29.643	58.67	58.67	54.67	54.67	54.67
genic	NOED	0	98	3	785	788	69.663	34.5	34.5	87.75	87.75	87.75
genic	NOED	93	0	3	816	821	42.543	42	42	85.83	88.25	88.25
genic	NOED	0	106	3	886	888	69.333	14	14	108.7	108.7	108.7
genic	NOED	0	108	3	897	902	69.483	62.75	62.75	71.5	69.75	69.75
genic	NOED	105	0	3	905	908	68.163	41.75	41.75	55	55	55
genic	NOED	0	109	3	909	911	41.883	59.33	59.33	91.33	91.33	91.33
genic	NOED	0	113	3	945	948	65.193	44	44	62	62	62
genic	NOED	0	117	3	972	974	55.923	68.33	68.33	121.7	121.7	121.7
genic	NOED	0	119	3	988	991	61.923	44.25	44.25	97.75	97.75	97.75
genic	FDU	0	1	3	9	11	9.363	51.67	51.67	63.33	63.33	63.33
genic	FDU	0	11	3	93	95	44.523	67	67	77.33	77.33	77.33
genic	FDU	9	0	3	96	100	25.623	34	34	50	49.67	49.67
genic	FDU	13	0	3	125	128	37.443	53	53	120	120	120
genic	FDU	0	16	3	130	134	54.693	46.33	46.33	107.6	107.7	107.7
genic	FDU	29	0	3	276	279	35.373	33.5	33.5	52	52	52
genic	FDU	0	41	3	376	378	17.553	30.67	30.67	121.7	121.7	121.7
genic	FDU	0	44	3	390	395	27.363	69.75	69.75	92.33	94	94
genic	FDU	45	0	3	433	437	58.803	33.33	33.33	81	80.33	80.33
genic	FDU	49	0	3	457	459	40.263	49.33	49.33	94.67	94.67	94.67
genic	FDU	0	56	3	469	471	67.713	17.33	17.33	105	105	105
genic	FDU	0	57	3	476	481	16.923	32.25	32.25	107.5	108.8	108.8
genic	FDU	54	0	3	490	493	41.523	40.75	40.75	90.5	90.5	90.5
genic	FDU	55	0	3	500	503	82.263	64	64	49.75	49.75	49.75
genic	FDU	63	0	3	546	550	75.453	40.33	40.33	92.8	92	92
genic	FDU	0	65	3	571	573	74.973	56.33	56.33	43.33	43.33	43.33
genic	FDU	67	0	3	578	580	22.293	9.333	9.333	63.67	63.67	63.67
genic	FDU	68	0	3	591	593	18.993	29	29	44	44	44
genic	FDU	0	69	3	594	598	57.693	16.67	16.67	73.8	72	72
genic	FDU	69	0	3	604	606	34.773	62.67	62.67	87	87	87
genic	FDU	78	0	3	678	680	57.963	57.33	57.33	74.33	74.33	74.33
genic	FDU	87	0	3	744	747	33.063	12.75	12.75	78.5	78.5	78.5
genic	FDU	0	103	3	846	848	23.223	72	72	93	93	93
genic	FDU	98	0	3	849	852	67.263	29	29	94.25	94.25	94.25
genic	FDU	100	0	3	864	866	16.263	62	62	68.33	68.33	68.33
genic	FDU	101	0	3	869	872	43.893	47.5	47.5	74.25	74.25	74.25
genic	FDU	0	111	3	924	927	47.193	48	48	80.75	80.75	80.75
genic	FDU	0	115	3	952	954	53.763	39.67	39.67	95	95	95
genic	FDU	110	0	3	955	957	33.963	22.67	22.67	58.67	58.67	58.67
genic	FDU	0	116	3	958	960	45.513	47	47	94.33	94.33	94.33
genic	FDU	111	0	3	961	966	80.013	28.5	28.5	60.67	62.5	62.5
genic	FDU	0	118	3	977	982	45.093	16.25	16.25	78.83	78.75	78.75
genic	FDI	2	4	3	16	18	75.273	46.67	46.67	125.3	125.3	125.3
genic	FDI	11	15	3	115	117	77.043	63.33	63.33	86.67	86.67	86.67
genic	FDI	18	17	3	152	156	54.393	56.67	56.67	51.6	50.67	50.67
genic	FDI	21	21	3	194	196	39.723	27.33	27.33	52	52	52
genic	FDI	22	22	3	198	202	20.223	46.67	46.67	73.4	70.67	70.67
genic	FDI	27	30	3	254	257	78.603	46.25	46.25	90	90	90
genic	FDI	31	35	3	289	293	31.623	45.67	45.67	79.2	78.67	78.67
genic	FDI	39	41	3	379	381	13.803	34.33	34.33	31.33	31.33	31.33
genic	FDI	42	45	3	401	404	79.503	42	42	76.5	76.5	76.5
genic	FDI	46	51	3	438	440	62.703	58.33	58.33	73	73	73
genic	FDI	48	54	3	455	457	19.863	40.33	40.33	103.7	103.7	103.7
genic	FDI	52	57	3	476	478	50.013	48.67	48.67	114	114	114
genic	FDI	54	59	3	490	492	79.983	40	40	108	108	108
genic	FDI	60	62	3	521	523	52.683	45.67	45.67	92.33	92.33	92.33
genic	FDI	68	69	3	594	596	39.273	37.67	37.67	89.67	89.67	89.67
genic	FDI	76	78	3	657	659	57.303	34.33	34.33	88.67	88.67	88.67
genic	FDI	77	79	3	663	665	33.003	56	56	66.33	66.33	66.33
genic	FDI	81	85	3	709	711	32.103	60.67	60.67	92.67	92.67	92.67
genic	FDI	84	89	3	731	735	25.593	39	39	95	97.67	97.67
genic	FDI	85	91	3	738	740	36.693	53	53	136	136	136
genic	FDI	90	94	3	772	775	82.233	46.25	46.25	71.5	71.5	71.5
genic	FDI	91	99	3	793	797	20.733	50	50	41.6	42	42
genic	FDI	95	102	3	830	832	16.053	36	36	78.67	78.67	78.67
genic	FDI	96	102	3	833	835	19.833	29	29	79.33	79.33	79.33
genic	FDI	97	103	3	846	849	60.423	55.5	55.5	91.25	91.25	91.25
genic	FDI	100	104	3	867	869	55.173	50.33	50.33	70	70	70
genic	FDI	101	104	3	869	871	75.333	38	38	81	81	81
genic	FDI	106	110	3	914	917	59.163	30.5	30.5	81	81	81
genic	FDI	110	116	3	958	960	63.903	47	47	94.33	94.33	94.33
genic	FDI	111	116	3	961	963	47.913	23.67	23.67	45	45	45
genic	FDI	113	120	3	996	998	58.203	39.33	39.33	35.33	35.33	35.33
intergenic	NOED	0	4	3	20	24	70.203	46.67	46.67	82	80.33	80.33
intergenic	NOED	0	8	3	45	47	67.563	40.33	40.33	72.33	72.33	72.33
intergenic	NOED	0	9	3	48	52	81.903	61	61	67.4	73	73
intergenic	NOED	5	0	3	53	57	41.853	48	48	35.8	31.33	31.33
intergenic	NOED	0	11	3	69	71	32.403	32	32	63	63	63
intergenic	NOED	7	0	3	72	74	39.633	71	71	59	59	59
intergenic	NOED	9	0	3	81	84	10.083	50.25	50.25	71	71	71
intergenic	NOED	11	0	3	99	104	22.923	58.25	58.25	86.5	88.5	88.5
intergenic	NOED	12	0	3	105	109	71.733	38.33	38.33	62.6	59.33	59.33
intergenic	NOED	0	21	3	151	154	26.433	56	56	92.25	92.25	92.25
intergenic	NOED	18	0	3	156	160	27.033	51.33	51.33	32.6	29.67	29.67
intergenic	NOED	0	24	3	183	187	15.003	50	50	68.2	72.33	72.33
intergenic	NOED	0	27	3	201	203	27.513	55.33	55.33	81	81	81
intergenic	NOED	0	28	3	206	208	63.543	55.67	55.67	57	57	57
intergenic	NOED	0	30	3	213	215	72.093	24.67	24.67	86.33	86.33	86.33
intergenic	NOED	24	0	3	216	218	46.173	50.33	50.33	84.67	84.67	84.67
intergenic	NOED	26	0	3	229	231	38.043	11.33	11.33	99	99	99
intergenic	NOED	0	36	3	261	265	27.573	53	53	39	38.33	38.33
intergenic	NOED	31	0	3	270	274	17.553	64	64	45	45	45
intergenic	NOED	32	0	3	275	278	38.193	29.75	29.75	50.5	50.5	50.5
intergenic	NOED	36	0	3	297	301	51.693	83.33	83.33	96	94.33	94.33
intergenic	NOED	0	40	3	326	331	25.383	31.5	31.5	90.5	92.75	92.75
intergenic	NOED	38	0	3	336	339	42.273	32.5	32.5	93.5	93.5	93.5
intergenic	NOED	40	0	3	345	347	25.473	45.33	45.33	71	71	71
intergenic	NOED	41	0	3	353	355	46.533	47	47	86	86	86
intergenic	NOED	0	42	3	357	359	35.523	70.67	70.67	97.33	97.33	97.33
intergenic	NOED	0	43	3	362	364	57.453	43	43	45.33	45.33	45.33
intergenic	NOED	42	0	3	365	370	37.083	56	56	53.83	54.75	54.75
intergenic	NOED	43	0	3	370	372	35.643	45.33	45.33	92.33	92.33	92.33
intergenic	NOED	45	0	3	376	380	48.843	20	20	50.2	54	54
intergenic	NOED	0	45	3	388	390	64.143	54.33	54.33	113	113	113
intergenic	NOED	49	0	3	411	416	25.683	46.75	46.75	89.67	93.25	93.25
intergenic	NOED	51	0	3	423	427	39.903	46.33	46.33	72.8	73.67	73.67
intergenic	NOED	0	49	3	443	447	28.983	51	51	98.6	97.67	97.67
intergenic	NOED	0	54	3	471	476	55.983	40.75	40.75	49.83	50.75	50.75
intergenic	NOED	0	55	3	477	481	22.923	51.33	51.33	67.2	64.33	64.33
intergenic	NOED	0	57	3	487	491	73.293	37.33	37.33	74.6	76.67	76.67
intergenic	NOED	56	0	3	494	496	64.623	57.67	57.67	87.33	87.33	87.33
intergenic	NOED	0	61	3	509	512	58.803	47.5	47.5	46.5	46.5	46.5
intergenic	NOED	0	62	3	518	520	55.083	32	32	111.3	111.3	111.3
intergenic	NOED	0	63	3	520	525	36.903	48.5	48.5	94.5	94.25	94.25
intergenic	NOED	0	64	3	541	545	48.573	46	46	42.6	40.67	40.67
intergenic	NOED	62	0	3	561	563	74.103	56	56	31.33	31.33	31.33
intergenic	NOED	0	67	3	587	590	52.413	29.25	29.25	86.25	86.25	86.25
intergenic	NOED	0	68	3	591	595	71.523	50.67	50.67	79.4	82.33	82.33
intergenic	NOED	66	0	3	596	599	32.463	45	45	87.75	87.75	87.75
intergenic	NOED	67	0	3	599	601	61.773	64.33	64.33	40	40	40
intergenic	NOED	68	0	3	609	612	28.953	43.25	43.25	60.25	60.25	60.25
intergenic	NOED	0	70	3	623	627	53.343	64.33	64.33	77	79.67	79.67
intergenic	NOED	71	0	3	646	651	44.973	54.5	54.5	52.83	46.5	46.5
intergenic	NOED	0	75	3	667	669	28.953	32.33	32.33	45.33	45.33	45.33
intergenic	NOED	0	76	3	676	681	51.123	67.5	67.5	66.17	65.75	65.75
intergenic	NOED	0	79	3	690	693	76.953	33	33	127.3	127.3	127.3
intergenic	NOED	0	80	3	695	699	76.113	38	38	64.6	65	65
intergenic	NOED	74	0	3	701	703	29.613	56.33	56.33	51	51	51
intergenic	NOED	0	81	3	704	709	33.123	75.5	75.5	106.3	103.8	103.8
intergenic	NOED	77	0	3	733	737	82.323	22	22	97.6	97.33	97.33
intergenic	NOED	0	87	3	754	756	55.233	20	20	72.67	72.67	72.67
intergenic	NOED	0	88	3	756	758	78.753	49	49	88.33	88.33	88.33
intergenic	NOED	0	89	3	758	760	43.863	62	62	114.7	114.7	114.7
intergenic	NOED	80	0	3	762	766	39.453	46.33	46.33	16	16	16
intergenic	NOED	0	90	3	768	771	58.143	47.25	47.25	79	79	79
intergenic	NOED	0	91	3	781	785	20.613	53.67	53.67	113	112.7	112.7
intergenic	NOED	0	93	3	808	810	51.753	30	30	63.33	63.33	63.33
intergenic	NOED	83	0	3	812	814	27.003	41.67	41.67	80.67	80.67	80.67
intergenic	NOED	0	95	3	820	825	80.613	50.75	50.75	81.83	83	83
intergenic	NOED	0	96	3	836	839	53.853	40	40	67.5	67.5	67.5
intergenic	NOED	0	98	3	856	859	47.463	57.5	57.5	44.75	44.75	44.75
intergenic	NOED	0	101	3	867	871	39.123	60.33	60.33	91.6	90.67	90.67
intergenic	NOED	89	0	3	881	885	74.523	36.33	36.33	82.8	89.33	89.33
intergenic	NOED	90	0	3	887	889	36.273	48.67	48.67	87.67	87.67	87.67
intergenic	NOED	92	0	3	899	901	30.663	34.67	34.67	21.33	21.33	21.33
intergenic	NOED	0	104	3	903	905	21.963	17.67	17.67	97.33	97.33	97.33
intergenic	NOED	93	0	3	907	909	22.083	35.33	35.33	43.33	43.33	43.33
intergenic	NOED	94	0	3	910	912	45.033	52.67	52.67	79	79	79
intergenic	NOED	0	106	3	927	929	28.053	44	44	42.33	42.33	42.33
intergenic	NOED	96	0	3	931	933	25.323	50	50	41.67	41.67	41.67
intergenic	NOED	0	107	3	938	941	59.283	12	12	75.5	75.5	75.5
intergenic	NOED	98	0	3	946	950	12.843	51.67	51.67	68.6	67	67
intergenic	NOED	100	0	3	957	959	61.233	30	30	76	76	76
intergenic	NOED	0	111	3	985	988	35.373	28.25	28.25	61.25	61.25	61.25
intergenic	NOED	0	112	3	991	996	39.603	37.75	37.75	34.5	33.75	33.75
intergenic	FDU	0	3	3	15	20	70.113	37.75	37.75	54.5	57.75	57.75
intergenic	FDU	3	0	3	30	32	77.373	47	47	94.33	94.33	94.33
intergenic	FDU	4	0	3	36	39	30.243	40.5	40.5	77.75	77.75	77.75
intergenic	FDU	0	7	3	40	42	80.493	49	49	81.33	81.33	81.33
intergenic	FDU	0	14	3	91	93	63.273	57.67	57.67	34.33	34.33	34.33
intergenic	FDU	13	0	3	115	120	60.153	57.25	57.25	90	88	88
intergenic	FDU	0	20	3	133	135	13.233	47	47	111.7	111.7	111.7
intergenic	FDU	14	0	3	136	139	38.583	45.5	45.5	83.75	83.75	83.75
intergenic	FDU	0	22	3	171	173	44.703	41	41	86.67	86.67	86.67
intergenic	FDU	19	0	3	174	177	50.823	69.75	69.75	68.5	68.5	68.5
intergenic	FDU	0	25	3	190	192	61.053	41.67	41.67	88.33	88.33	88.33
intergenic	FDU	21	0	3	193	195	77.133	50.33	50.33	47.67	47.67	47.67
intergenic	FDU	37	0	3	306	308	55.113	13.67	13.67	75	75	75
intergenic	FDU	0	39	3	309	314	41.043	29	29	72.5	72.25	72.25
intergenic	FDU	0	41	3	340	343	49.473	69.25	69.25	57	57	57
intergenic	FDU	0	44	3	383	388	13.653	37.5	37.5	120.5	123	123
intergenic	FDU	48	0	3	408	410	28.653	69.67	69.67	56	56	56
intergenic	FDU	0	48	3	420	422	38.733	36	36	62	62	62
intergenic	FDU	0	50	3	453	458	23.973	37	37	82	83	83
intergenic	FDU	0	51	3	459	462	70.953	74.75	74.75	67.25	67.25	67.25
intergenic	FDU	61	0	3	557	559	20.643	56	56	54.67	54.67	54.67
intergenic	FDU	65	0	3	580	583	68.823	58	58	95	95	95
intergenic	FDU	0	71	3	629	632	49.833	38.25	38.25	81.5	81.5	81.5
intergenic	FDU	72	0	3	657	660	58.383	51.75	51.75	97	97	97
intergenic	FDU	0	74	3	661	664	22.023	45.75	45.75	60.5	60.5	60.5
intergenic	FDU	75	0	3	711	713	56.223	68.33	68.33	53.33	53.33	53.33
intergenic	FDU	0	82	3	714	718	32.433	51.67	51.67	101.6	102.3	102.3
intergenic	FDU	0	92	3	797	799	62.973	47.33	47.33	80.67	80.67	80.67
intergenic	FDU	0	100	3	865	867	38.853	46.67	46.67	88.67	88.67	88.67
intergenic	FDU	95	0	3	923	925	81.123	65.67	65.67	78.33	78.33	78.33
intergenic	FDU	99	0	3	952	957	80.973	53.5	53.5	98.83	97.5	97.5
intergenic	FDI	2	3	3	15	17	63.153	50	50	32.33	32.33	32.33
intergenic	FDI	3	5	3	27	29	28.383	74.33	74.33	85.67	85.67	85.67
intergenic	FDI	4	6	3	36	38	25.743	40.67	40.67	60	60	60
intergenic	FDI	6	10	3	61	64	53.253	48.25	48.25	69.75	69.75	69.75
intergenic	FDI	10	12	3	87	89	29.133	55	55	91.33	91.33	91.33
intergenic	FDI	13	16	3	115	118	48.663	50.75	50.75	77.5	77.5	77.5
intergenic	FDI	20	25	3	190	193	67.473	48	48	74	74	74
intergenic	FDI	25	31	3	224	227	21.753	53.5	53.5	48.5	48.5	48.5
intergenic	FDI	28	32	3	237	240	39.273	27	27	107	107	107
intergenic	FDI	34	37	3	281	284	44.253	44	44	39.75	39.75	39.75
intergenic	FDI	46	44	3	383	387	73.623	21.33	21.33	116.8	119	119
intergenic	FDI	50	48	3	420	422	77.883	36	36	62	62	62
intergenic	FDI	52	50	3	453	455	74.643	27	27	66	66	66
intergenic	FDI	57	58	3	497	499	59.253	34.67	34.67	111	111	111
intergenic	FDI	64	66	3	571	574	79.683	55	55	76.25	76.25	76.25
intergenic	FDI	70	72	3	639	643	47.583	50.67	50.67	50.8	50	50
intergenic	FDI	75	82	3	714	716	52.023	40	40	95.67	95.67	95.67
intergenic	FDI	99	108	3	952	954	34.233	63	63	77.33	77.33	77.33
intergenic	FDI	102	110	3	978	980	35.043	65	65	36.67	36.67	36.67
intergenic	FDI	103	114	3	1000	1002	10.803	42.67	42.67	17.33	17.33	17.33
