# Supplementary material for: Differential analysis for high density tiling microarray data
Source: BMC Bioinformatics. 2007 Sep 24;8:359. doi: 10.1186/1471-2105-8-359 (PMC2231405; doi:10.1186/1471-2105-8-359)
Supplement: Additional file 1 — gsam_prototypercode.zip. File archive comprising of prototype R code for gSAM implementation including readme and examples. [file 1471-2105-8-359-S1.zip › generateSAMannot.r]

#*********FUNC.SET:  THE FOLLOWING FUNCTIONS ARE INVOKED BY compareannot()************************************
pop<-function(array.dat) {
##############################################################################################################
####Function: pop
####Invoked from functions: multiple
####Inputs: 
  ##	array.dat: ref.array OR tgt.array
####Outputs:
  ##	array.dat: with the top most data-row removed(FIFO)
##############################################################################################################
  if (!is.null(nrow(array.dat))) {
    array.dat<-array.dat[-1,]
  } else {
    array.dat<-NULL
  }
   
  return(array.dat)
}


find.edgesegm<-function(edgeval, out) {
##############################################################################################################
####Function: find.edgesegm
####Invoked from functions: LminT.gt0(see here for details)
####Inputs: 
  ##	edgeval: 0(find both leading & trailing edge of a domain)
  ##	edgeval: 1(find only leading edge of a domain)
  ##	edgeval: 2(find only trailing edge of a domain)
  ##	out:     datastruct which indicates if leading edge is member of the reference 
  ##             & trailing edge is member of target or vice-versa
####Outputs:
  ##	L.edge:  Leading edge position
  ##	T.edge:  Trailing edge position
##############################################################################################################
  L.edge<-T.edge<-NULL
  L.array<-out$L.array
  T.array<-out$T.array
  if ((edgeval ==0 || edgeval==1) && (min(L.array)<min(T.array))) L.edge<-cbind(min(L.array),(min(T.array)-1))
  if (edgeval == 0 || edgeval==2) { 
    if (max(L.array)>max(T.array)) T.edge<-cbind((max(T.array)+1),max(L.array))
    if (max(T.array)>max(L.array)) T.edge<-cbind((max(L.array)+1),max(T.array))
  }
  
  return(list(L.edge=L.edge,T.edge=T.edge))
}


update.edgesegm<-function(edge.out,ref.array,tgt.array,FDU,out,ref.ptr,tgt.ptr,L.min.T,FDU.flag) {
##############################################################################################################
####Function: update.edgesegm
####Invoked from functions: LminT.gt0(see here for details)
####Inputs: 
  ##	edge.out:  datastruct which indicates if leading edge is member of the reference
  ##               & trailing edge is member of target or vice-versa
  ##	ref.array: NOTE this might not be the original array but one that has undergone attrition via 
  ##               the 'pop' opertion
  ##	tgt.array: NOTE this might not be the original array but one that has undergone attrition via 
  ##   		   the 'pop' opertion
  ##    FDU:       The updated FragmentDomainUnique array
  ##    FDU.flag:  A flag to indicate if an enrichment site has partial overlaps w/ another site
  ##	ref.ptr:   pointer to the current element in the reference array; this ptr is wrt to the 
  ## 		   original reference array
  ##	tgt.ptr:   pointer to the current element in the target array; this ptr is wrt to the 
  ##		   original target array
  ##    L.min.T:   If the current fragment is part of a NOED or OED
####Outputs:
  ##    ref.array
  ##    tgt.array
  ##    FDU
  ##    FDU.flag
##############################################################################################################
  L.edge<-edge.out$L.edge
  T.edge<-edge.out$T.edge
  L.array<-out$L.array
  T.array<-out$T.array
  array.order<-out$array.order
  L.array.dist<-L.array$stop.coord-L.array$start.coord
  T.array.dist<-T.array$stop.coord-T.array$start.coord
  
##StepD: Take care of L.edge segment
  if (!is.null(L.edge)) {
    tmp<-cbind(L.edge[1],L.edge[2],(c(ref.ptr,tgt.ptr)*array.order))
    colnames(tmp)<-c('start.coord','stop.coord','ref.ptr','tgt.ptr')
    FDU<-rbind(FDU,tmp)
  }
##StepE: take case of T.edge segment
##(i) if there is no T.edge segment eliminate L.array from entry
  if (is.null(T.edge) && (T.array.dist==L.min.T)) {
    if (array.order[1]) {
      ref.array<-pop(ref.array)
    } else {
      tgt.array<-pop(tgt.array)
    }
  }
##(ii) if there is a T.edge segment update L.array coordinates
  if (!is.null(T.edge)) {
    ref.array.status<-is.null(nrow(ref.array))
    tgt.array.status<-is.null(nrow(tgt.array))
    condition.1<-condition.2<-condition.3<-condition.4<-FALSE
    condition.1<-(T.array.dist<=L.min.T) && (array.order[1]==1) && (!is.null(nrow(ref.array)))
    if (!condition.1) condition.2<-(T.array.dist<=L.min.T) && (array.order[1]==0) && (!is.null(nrow(tgt.array)))
    if (!condition.1 && condition.2) condition.3<-(((L.array.dist<=L.min.T) || ((L.array.dist>L.min.T) && (T.array.dist>L.min.T))) && (array.order[1]==0))
    if (!condition.1 && condition.2 && condition.3) condition.4<-(((L.array.dist<=L.min.T) || ((L.array.dist>L.min.T) && (T.array.dist>L.min.T)))&& (array.order[1]==1))
    if (condition.1 || condition.3) {
      if (!ref.array.status) {
        ref.array[1,]<-T.edge
      } else {
        ref.array<-T.edge
      }
    }
    if (condition.2 || condition.4) {
      if (!tgt.array.status) {
        tgt.array[1,]<-T.edge
      } else {
        tgt.array<-T.edge
      }
    }
    FDU.flag<-1   
  }

  return(list(ref.array=ref.array,tgt.array=tgt.array,FDU=FDU,FDU.flag=FDU.flag))
}


LminT.leq0<-function(L.min.T,FDU.flag,out,NOED,FDU,ref.ptr,tgt.ptr,ref.array,tgt.array) {
##############################################################################################################
####Function: LminT.leq0 
####Invoked from functions:compareannot 
####Inputs: 
  ##    L.min.T:   If the current fragment is part of a NOED or OED; handles the unique domains
  ##    FDU.flag:  A flag to indicate if an enrichment site has partial overlaps w/ another site
  ##	out:       datastruct which indicates if leading edge is member of the reference
  ##                  & trailing edge is member of target or vice-versa
  ##    NOED:      The updated Non overlapping domain array
  ##    FDU:       The updated FragmentDomainUnique array
  ##	ref.ptr:   pointer to the current element in the reference array; this is wrt to the original reference array
  ##	tgt.ptr:   pointer to the current element in the target array; this is wrt to the original target array
  ##	ref.array: NOTE this might not be the original array but one that has undergone attrition via the 'pop' opertion
  ##	tgt.array: NOTE this might not be the original array but one that has undergone attrition via the 'pop' opertion
####Outputs:
  ##    NOED
  ##    FDU
  ##    FDU.flag
  ##    ref.array
  ##    tgt.array
##############################################################################################################
  ##Case1-2: 0(L.min.T<0)/1(L.min.T=0) basepair overlap in genomic position between L.array & T.array
  L.array<-out$L.array
  T.array<-out$T.array
  array.order<-out$array.order
  ##StepA:Determine basepair offset
  bp.offset<-0
  if(L.min.T==0) bp.offset<-1  
  ##StepB:Update the arrays - eliminate used elements - in FIFO order
  if (array.order[1]==1) {
    ref.array<-pop(ref.array)
    tgt.ptr<-0
   } else {
     tgt.array<-pop(tgt.array)
     ref.ptr<-0
   }
  ##StepC: Get the unique fragments: FragmentDomainU(FDU) or NOED
  if (!FDU.flag) {
    NOED<-rbind(NOED,cbind(L.array[1],(L.array[2]-bp.offset),ref.ptr,tgt.ptr))
  } else {
    FDU<-rbind(FDU,cbind(L.array[1],(L.array[2]-bp.offset),ref.ptr,tgt.ptr))
    FDU.flag<-0
  }
     
  return(list(NOED=NOED,FDU=FDU,FDU.flag=FDU.flag,ref.array=ref.array,tgt.array=tgt.array))
}


LminT.gt0<-function(L.min.T,FDU.flag,out,FDI,FDU,ref.ptr,tgt.ptr,ref.array,tgt.array) {
##############################################################################################################
####Function: LminT.gt0 
####Invoked from functions:compareannot 
####Inputs: 
  ##    L.min.T:   If the current fragment is part of a OED, specifically FDI/FDU; handles the non-unique domains
  ##    FDU.flag:  A flag to indicate if an enrichment site has partial overlaps w/ another site
  ##	out:       datastruct which indicates if leading edge is member of the reference
  ##                  & trailing edge is member of target or vice-versa
  ##    FDI:       The updated FragmentDomainIntersect array
  ##    FDU:       The updated FragmentDomainUnique array
  ##	ref.ptr:   pointer to the current element in the reference array; this is wrt to the original reference array
  ##	tgt.ptr:   pointer to the current element in the target array; this is wrt to the original target array
  ##	ref.array: NOTE this might not be the original array but one that has undergone attrition via the 'pop' opertion
  ##	tgt.array: NOTE this might not be the original array but one that has undergone attrition via the 'pop' opertion
####Outputs:
  ##    FDI
  ##    FDU
  ##    FDU.flag
  ##    ref.array
  ##    tgt.array
##############################################################################################################
  L.array<-out$L.array
  T.array<-out$T.array
  array.order<-out$array.order
  L.array.dist<-L.array$stop.coord-L.array$start.coord
  T.array.dist<-T.array$stop.coord-T.array$start.coord
##Case3a: this indicates a perfect overlap, hence only FDI no FDU
  if ((L.array.dist==L.min.T) && (T.array.dist==L.min.T)){
    ##print('in 3a')
    ##StepA: Get the intersecting fragments: FragmentDomainI(FDI)
    FDI<-rbind(FDI,cbind(L.array[1],L.array[2],ref.ptr,tgt.ptr))
    ##StepB:Update the arrays - eliminate used elements in L&T.array- in FIFO order
    ref.array<-pop(ref.array)
    tgt.array<-pop(tgt.array)
  }#3a 

##Case3b3c3d: This indicates there are both FDI & FDU components
  if((L.array.dist!=L.min.T) || (T.array.dist!=L.min.T)){
##Case3b:T.array is subsumed in L.array
    if ((L.array.dist>=L.min.T) && (T.array.dist<=L.min.T)) {
      ##StepA: Extract intersecting fragment: FragmentDomainI(FDI)
      FDI<-rbind(FDI,cbind(T.array[1],T.array[2],ref.ptr,tgt.ptr))
      ##StepB:Update the arrays - eliminate elements in T.array - in FIFO order
      if (array.order[1]) {
        tgt.array<-pop(tgt.array)
      } else {
        ref.array<-pop(ref.array)
      }
      ##StepC: Determine the position of the FDI domain based on the Union(L.array,T.array)  
      ## i) if leading edge of L.array & T.array are aligned: T.edge->exists, E.edge->Null          
      ## if trailing edge of L.array & T.array are aligned: L.edge-> exists, T,edge->Null
      ## if T.array is somewhere in the middle of L.array: L.edge & T.edge-> exist
      edge.out<-find.edgesegm(0,out)
      ##StepD: Update leading(L) and trailing(T) edge segments
      uedge.out<-update.edgesegm(edge.out,ref.array,tgt.array,FDU,out,ref.ptr,tgt.ptr,L.min.T,FDU.flag)
      FDU<-uedge.out$FDU
      ref.array<-uedge.out$ref.array
      tgt.array<-uedge.out$tgt.array
      FDU.flag<-uedge.out$FDU.flag
    }#3b
      
 ##Case3c:Based on segmentation and ordering rules, L.array will never be subsumed by T.array - see function(segment)
      
 ##Case3d:Partial overlaps
    if ((L.array.dist>L.min.T) && (T.array.dist>L.min.T)) {
      ##StepA: Extract intersecting fragment: FragmentDomainI(FDI)
      if (max(L.array)< max(T.array)) FDI<-rbind(FDI,cbind(T.array[1],L.array[2],ref.ptr,tgt.ptr))
      ##StepB: Eliminate the elements in L.array in FIFO order
        if (array.order[1]==1) {
          ref.array<-pop(ref.array)
        } else {    
          tgt.array<-pop(tgt.array)
        }
      ##StepC: Determine the position of the FDI domain based on the Union(L.array,T.array)  
      ##T.edge & L.edge ->always exist
      edge.out<-find.edgesegm(0,out)
      ##StepD: Update leading(L) and trailing(T) edge segments
      uedge.out<-update.edgesegm(edge.out,ref.array,tgt.array,FDU,out,ref.ptr,tgt.ptr,L.min.T,FDU.flag)
      FDU<-uedge.out$FDU
      ref.array<-uedge.out$ref.array
      tgt.array<-uedge.out$tgt.array
      FDU.flag<-uedge.out$FDU.flag
    } #3d
  }#3b-d

   return(list(FDI=FDI,FDU=FDU,FDU.flag=FDU.flag,ref.array=ref.array,tgt.array=tgt.array))
}


segment<-function(ref.array,tgt.array) {
##############################################################################################################
####Function: segment
####Invoked from functions: compareannot(see here for details)
####Inputs: 
  ##	ref.array<-reference sample
  ##	tgt.array<-target sample
####Outputs:
  ##	L.array<-leading array
  ##	T.array<-trailing array
  ##	array.order<-(1,0) if ref.array=L.array; (0,1) vice-versa
####Example:  
  ##L.array:|****************|
  ##T.array:      |*****************|
##############################################################################################################
  if (!is.null(nrow(ref.array))) {
     ref.min<-min(ref.array[1,])
     ref.dist<-ref.array[1,]$stop.coord-ref.array[1,]$start.coord
     ref.coord<-ref.array[1,]
  } else {
    ref.min<-ref.array[1]
    ref.dist<-ref.array[2]-ref.array[1]
    ref.coord<-ref.array
  }
  if (!is.null(nrow(tgt.array))) {
     tgt.min<-min(tgt.array[1,])
     tgt.dist<-tgt.array[1,]$stop.coord-tgt.array[1,]$start.coord
     tgt.coord<-tgt.array[1,]
  } else {
    tgt.min<-tgt.array[1]
    tgt.dist<-tgt.array[2]-tgt.array[1]
    tgt.coord<-tgt.array
  }
  if ((ref.min<tgt.min) || (ref.min==tgt.min && tgt.dist < ref.dist)) {
      L.array<-ref.coord
      T.array<-tgt.coord
      array.order<-cbind(1,0)
  } 
  if ((tgt.min<ref.min) || (ref.min==tgt.min && tgt.dist >= ref.dist)) {
      L.array<-tgt.coord
      T.array<-ref.coord
      array.order<-cbind(0,1)
  }

  return(list(L.array=L.array,T.array=T.array,array.order=array.order))
}


getptr<-function(ref.array,tgt.array,ref.array.siz,tgt.array.siz) {
##############################################################################################################
####Function: getptr
####Invoked from functions: compareannot(see here for details)
####Inputs: 
  ##	ref.array: NOTE this might not be the original array but one that has undergone attrition via the 'pop' opertion
  ##	tgt.array: NOTE this might not be the original array but one that has undergone attrition via the 'pop' opertion
  ##    ref.array.siz: size of the original reference array
  ##    tgt.array.siz: size of the original target array
####Outputs:
  ##	ref.ptr: pointer to the current element in the reference array; this is wrt to the original reference array
  ##	tgt.ptr: pointer to the current element in the target array; this is wrt to the original target array
##############################################################################################################
  ref.ptr<-ref.array.siz
  tgt.ptr<-tgt.array.siz
  if (!is.null(nrow(ref.array))) ref.ptr<-ref.ptr-nrow(ref.array)+1
  if (!is.null(nrow(tgt.array))) tgt.ptr<-tgt.ptr-nrow(tgt.array)+1

  return(list(ref.ptr=ref.ptr,tgt.ptr=tgt.ptr))
}


#*********FUNC.SET:  THE FOLLOWING FUNCTIONS ARE INVOKED BY makedomain()************************************
compareannot<-function(ref.annot,tgt.annot){
##############################################################################################################
####Function: compareannot
####Invoked from functions:makedomain
####Inputs: 
  ##ref.annot & tgt.annot are 2 annotation files example/usr supplied
####Outputs:
  ##    FDI
  ##    FDU
  ##    NOED
##############################################################################################################
##Sort both arrays based on genomic position
##strip out the chromosome field  
  ref.array<-ref.annot[order(ref.annot[,2]),2:3]
  tgt.array<-tgt.annot[order(tgt.annot[,2]),2:3]
  ref.array.siz<-nrow(ref.array)
  tgt.array.siz<-nrow(tgt.array)
##Initialize the domains
  NOED<-FDI<-FDU<-c(NULL,NULL,NULL,NULL)
  done<-FDU.flag<-0
  while (!done) {
    ##Get reference & target pointers
    ptrs<-getptr(ref.array,tgt.array,ref.array.siz,tgt.array.siz)
    ref.ptr<-ptrs$ref.ptr
    tgt.ptr<-ptrs$tgt.ptr
    out<-segment(ref.array,tgt.array)    
    L.min.T<-max(out$L.array)-min(out$T.array)    

    ##Case1-2: 0(L.min.T<0)/1(L.min.T=0) basepair overlap in genomic position between L.array & T.array
    if(L.min.T <=0) {
      LminT.leq0.out<-LminT.leq0(L.min.T,FDU.flag,out,NOED,FDU,ref.ptr,tgt.ptr,ref.array,tgt.array)
      NOED<-LminT.leq0.out$NOED
      FDU=LminT.leq0.out$FDU
      FDU.flag=LminT.leq0.out$FDU.flag
      ref.array=LminT.leq0.out$ref.array
      tgt.array=LminT.leq0.out$tgt.array
    }
       
    ##Case3: Indicates an overlap between L.array & T.array by > 1 basepair
    if(L.min.T >0) {
      LminT.gt0.out<-LminT.gt0(L.min.T,FDU.flag,out,FDI,FDU,ref.ptr,tgt.ptr,ref.array,tgt.array)
      FDU=LminT.gt0.out$FDU
      FDU.flag=LminT.gt0.out$FDU.flag
      FDI=LminT.gt0.out$FDI
      ref.array=LminT.gt0.out$ref.array
      tgt.array=LminT.gt0.out$tgt.array
    }

    ##It is down to the last entry in either one of the arrays?
    if (is.null(nrow(ref.array)) || is.null(nrow(tgt.array)) || (nrow(ref.array)==0) || (nrow(tgt.array)==0)) {
      ref.array.status<-is.null(nrow(ref.array))+is.null(ref.array)
      tgt.array.status<-is.null(nrow(tgt.array))+is.null(tgt.array)
      ref.array.nrow<-nrow(ref.array)
      tgt.array.nrow<-nrow(tgt.array)
      if (ref.array.status==2 || tgt.array.status==2 ) {
        ptrs<-getptr(ref.array,tgt.array,ref.array.siz,tgt.array.siz)
        done<-1
        if (ref.array.status !=2) {
          ref.id.seq<-seq(ptrs$ref.ptr,ref.array.siz,1)
          tgt.id.seq<-rep(0,length(ref.id.seq))
          tmp.NOED<-ref.array
          ref.array<-pop(ref.array)
        } else {
          tgt.id.seq<-seq(ptrs$tgt.ptr,tgt.array.siz,1)
          ref.id.seq<-rep(0,length(tgt.id.seq))
          tmp.NOED<-tgt.array
          tgt.array<-pop(tgt.array)
        }
        ref.ptr<-ref.id.seq
        tgt.ptr<-tgt.id.seq
        NOED<-rbind(NOED,cbind(tmp.NOED[1],tmp.NOED[2],ref.ptr,tgt.ptr))
      }
      if ((ref.array.nrow==0) || (tgt.array.nrow==0)) {
        done<-1
        ptrs<-getptr(ref.array,tgt.array,ref.array.siz,tgt.array.siz)
        if ((ref.array.nrow!=0) || (tgt.array.nrow!=0)) {
        if (ref.array.nrow==0) {        
          tgt.id.seq<-seq(ptrs$tgt.ptr,tgt.array.siz,1)
          ref.id.seq<-rep(0,length(tgt.id.seq))
          tmp.NOED<-tgt.array
          tgt.array<-pop(tgt.array)
        }
        if (tgt.array.nrow==0) {
          ref.id.seq<-seq(ptrs$ref.ptr,ref.array.siz,1)
          tgt.id.seq<-rep(0,length(ref.id.seq))
          tmp.NOED<-ref.array
          ref.array<-pop(ref.array)
        }
        ref.ptr<-ref.id.seq
        tgt.ptr<-tgt.id.seq
        NOED<-rbind(NOED,cbind(tmp.NOED[1],tmp.NOED[2],ref.ptr,tgt.ptr))
        }
      }
    }
  }

  return(list(NOED=NOED,FDU=FDU,FDI=FDI))
}


read.order.annotations<-function(coords,val){
##############################################################################################################
#### Function:  read.order.annptations
#### Purpose:   Ensure enriched fragments & probes are ordered in genomic space
#### Invoked from functions: makedomain
#### Input:
  ##	coords:         Coordinates of enriched fragments; datastruct contains info for both reference & target
  ##    val:            SI/SE value of probe; datastruct contains info for both reference & target
#### Output:
  ##    ref.annot:      Ordered boundary definitions for enriched fragments in the reference
  ##    tgt.annot:      Ordered boundary definitions for enriched fragments in the target
  ##    ref.probe:      Ordered probes in reference
  ##    tgt.probe:      Ordered probes in target
##############################################################################################################
  ref.annot<-coords$ref
  tgt.annot<-coords$tgt
  ref.probe<-val$ref
  tgt.probe<-val$tgt
  if (nrow(ref.probe)!=nrow(tgt.probe)) stop('Number of probes in reference & target samples do not match')   
  ref.annot.o<-ref.annot[order(ref.annot[,1]),]
  tgt.annot.o<-tgt.annot[order(tgt.annot[,1]),]
  ref.probe.o<-ref.probe[order(ref.probe[,1]),]
  tgt.probe.o<-tgt.probe[order(tgt.probe[,1]),]

  return(list(ref.annot=ref.annot.o,tgt.annot=tgt.annot.o,ref.probe=ref.probe.o,tgt.probe=tgt.probe.o))
}


fragment.MAD<-function(ref.annot,tgt.annot,ref.probe,tgt.probe){
##############################################################################################################
#### Function:  fragment.MAD
#### Purpose:   Generate the Median Absolute Distribution for enriched fragment
#### Invoked from functions: makedomain
#### Input:
  ##    ref.annot:      Ordered boundary definitions for enriched fragments in the reference
  ##    tgt.annot:      Ordered boundary definitions for enriched fragments in the target
  ##    ref.probe:      Ordered probes in reference
  ##    tgt.probe:      Ordered probes in target
#### Output:
  ##    ref.MAD:        MAD distribution for reference sample	
  ##    tgt.MAD:        MAD distribution for target sample	
##############################################################################################################
  ref.MAD<-unlist(lapply(seq(1,nrow(ref.annot),1), function(i) {
  				id.1<-min(which(ref.probe[,1]>=ref.annot[i,2]))
				id.2<-max(which(ref.probe[,1]<=ref.annot[i,3]))
  				if (id.2>=id.1) tmp<-ref.probe[id.1:id.2,2]
  				if (id.2<id.1) tmp<-0
  				mad(tmp)}))
  tgt.MAD<-unlist(lapply(seq(1,nrow(tgt.annot),1), function(i) {
    				id.1<-min(which(tgt.probe[,1]>=tgt.annot[i,2]))
				id.2<-max(which(tgt.probe[,1]<=tgt.annot[i,3]))
  				if (id.2>=id.1) tmp<-tgt.probe[id.1:id.2,2]
  				if (id.2<id.1) tmp<-0
  				mad(tmp)}))

  return(list(ref.MAD=ref.MAD,tgt.MAD=tgt.MAD))
}


get.probes<-function(domain,ref.probe){
##############################################################################################################
#### Function:  get.probes
#### Purpose:   Generate the number of probes distribution per fragment; since this distribution is a 
  ##           property of the array design it should be same for all replicates for a given pair-wise analysis
  ##           hence can be performed in either a single reference/target sample & applied universally'
#### Invoked from functions: makedomain
#### Input:
  ##    domain: 	Any given domain: FDU.FDI, NOED
  ##    ref.probe:      Ordered probes in reference
#### Output:
  ##    numprobes:      Number of probes distribution in a domain
##############################################################################################################
  numprobes<-0
  if (!is.null(nrow(domain))) {
    numprobes<-unlist(lapply(seq(1,nrow(domain),1), function(i) {
    id.1<-min(which(ref.probe[,1]>=domain[i,1]))
    id.2<-max(which(ref.probe[,1]<=domain[i,2]))
    if (id.2>=id.1) tmp<-ref.probe[id.1:id.2,2]
    if (id.2<id.1) tmp<-NULL
    length(tmp)}))
  } 
  
  return(numprobes)
}


#*********FUNC.SET:  THE FOLLOWING FUNCTIONS ARE INVOKED BY generateTM()************************************
domain.TM<-function(domain,ref.probe,tgt.probe,kappa=0.2){
##############################################################################################################
#### Function:  domain.TM
#### Purpose:   Used for computation of the trimmed mean per domain
#### Invoked from functions: generateTM
#### Input:
  ##	domain:         A given gSAM domain
  ##    ref.probe       Probe-set SI/SE distribution in reference
  ##    tgt.probe       Probe-set SI/SE distribution in target
  ##    kappa:          Winsorized mean parameter; must be between 0 - 0.5(both inclusive)
  ##                    (default)0.2; set via filt.params
#### Output:
  ##    ref.WM:         Trimmed mean distribution in a given domain for the reference sample
  ##    tgt.WM:         Trimmed mean distribution in a given domain for the target sample
##############################################################################################################
  ref.TM<-tgt.TM<-NULL
  if (!is.null(nrow(domain)) && nrow(domain)>0) {
    ref.TM<-unlist(lapply(seq(1,nrow(domain),1), function(i) {
      id.1<-min(which(ref.probe[,1]>=domain[i,1]))
      id.2<-max(which(ref.probe[,1]<=domain[i,2]))
      if (id.2>=id.1) tmp<-ref.probe[id.1:id.2,2]
      if (id.2<id.1) tmp<-0
      mean(tmp,trim=kappa)}))
    tgt.TM<-unlist(lapply(seq(1,nrow(domain),1), function(i) {
      id.1<-min(which(tgt.probe[,1]>=domain[i,1]))
      id.2<-max(which(tgt.probe[,1]<=domain[i,2]))
      if (id.2>=id.1) tmp<-tgt.probe[id.1:id.2,2]
      if (id.2<id.1) tmp<-0
      mean(tmp,trim=kappa)}))
  } 
  if (is.null(nrow(domain)) && !is.null(domain[1])) {
    id.1<-min(which(ref.probe[,1]>=domain[1]))
    id.2<-max(which(ref.probe[,1]<=domain[2]))
    if (id.2>=id.1) tmp<-ref.probe[id.1:id.2,2]
    if (id.2<id.1) tmp<-0 
    ref.TM<-mean(tmp,trim=kappa)
    id.1<-min(which(tgt.probe[,1]>=domain[1]))
    id.2<-max(which(tgt.probe[,1]<=domain[2]))
    if (id.2>=id.1) tmp<-tgt.probe[id.1:id.2,2]
    if (id.2<id.1) tmp<-0
    tgt.TM<-mean(tmp,trim=kappa)
  }
  
  return(list(ref=ref.TM,tgt=tgt.TM))
}


#*********FUNC.SET:  THE FOLLOWING FUNCTIONS ARE INVOKED BY generateWM()************************************
wm<-function(val.in,trim){
##############################################################################################################
#### Function:  wm
#### Purpose:   Used for computation of the winsorized mean per entry
#### Invoked from functions: domain.wm  
#### Input:
  ##	val.in:         Numeric input array whose winsorized mean needs to be evaluated
  ##    trim:           Trim factor ; must be between 0 - 0.5(both inclusive)
#### Output:
  ##    val.out:        Entry-specific insorized mean output 
##############################################################################################################
  tmp2<-sort(val.in[!is.na(val.in)])
  numelem<-length(tmp2)
  if (trim<0 | trim>0.5) stop("error in estimation")
  ntr<-trunc(trim*numelem)
  val.out<-(ntr*tmp2[ntr+1]+sum(tmp2[(ntr+1):(numelem-ntr)])+ntr*tmp2[numelem-ntr])/numelem

  return(val.out)
}


domain.WM<-function(domain,ref.probe,tgt.probe,kappa=0){
##############################################################################################################
#### Function:  domain.WM
#### Purpose:   Used for computation of the winsorized mean per domain
#### Invoked from functions: generateWM
#### Input:
  ##	domain:         A given gSAM domain
  ##    ref.probe       Probe-set SI/SE distribution in reference
  ##    tgt.probe       Probe-set SI/SE distribution in target
  ##    kappa:          Winsorized mean parameter; must be between 0 - 0.5(both inclusive)
  ##                    (default)0.2; set via filt.params
#### Output:
  ##    ref.WM:         Winsorized mean distribution in a given domain for the reference sample
  ##    tgt.WM:         Winsorized mean distribution in a given domain for the target sample
##############################################################################################################
 ref.WM<-tgt.WM<-NULL
 if (!is.null(nrow(domain)) && nrow(domain)>0) {
    ref.WM<-unlist(lapply(seq(1,nrow(domain),1), function(i) {
      id.1<-min(which(ref.probe[,1]>=domain[i,1]))
      id.2<-max(which(ref.probe[,1]<=domain[i,2]))
      if (id.2>=id.1) tmp<-ref.probe[id.1:id.2,2]
      if (id.2<id.1) tmp<-0
      wm(tmp,trim=kappa)}))
    tgt.WM<-unlist(lapply(seq(1,nrow(domain),1), function(i) {
      id.1<-min(which(tgt.probe[,1]>=domain[i,1]))
      id.2<-max(which(tgt.probe[,1]<=domain[i,2]))
      if (id.2>=id.1) tmp<-tgt.probe[id.1:id.2,2]
      if (id.2<id.1) tmp<-0
      wm(tmp,trim=kappa)}))
  } 
  if (is.null(nrow(domain)) && !is.null(domain[1])) {
    id.1<-min(which(ref.probe[,1]>=domain[1]))
    id.2<-max(which(ref.probe[,1]<=domain[2]))
    if (id.2>=id.1) tmp<-ref.probe[id.1:id.2,2]
    if (id.2<id.1) tmp<-0
    ref.WM<-wm(tmp,trim=kappa)
    id.1<-min(which(tgt.probe[,1]>=domain[1]))
    id.2<-max(which(tgt.probe[,1]<=domain[2]))
    if (id.2>=id.1) tmp<-tgt.probe[id.1:id.2,2]
    if (id.2<id.1) tmp<-0
    tgt.WM<-wm(tmp,trim=kappa)
  }

  return(list(ref=ref.WM,tgt=tgt.WM))
}


#*********FUNC.SET:  THE FOLLOWING FUNCTIONS ARE STANDALONE***************************************************
makemodel<-function(my.annot.str=NULL) {
##############################################################################################################
### Function: 	makemodel
### Purpose: 	Creates the gSAM model
### Invoked from functions: Standalone
  ##		There are 5 predefined components in the gSAM model: genic, exon,intron,UTR,intergenic
### Input:		
  ##		Additional components to the model can be passed through the 'my.annot.str' parameter
  ##		format of my.annot.str<-c("my.annot.1",my.annot.2","my.annot.n")
### Output:
  ##gSAM.model: gSAM Input model, some pre-defined elements of the model are: genic, exon, intron, UTR, intergenic 
##############################################################################################################  
  len<-5+length(my.annot.str)
  gSAM.model<-vector("list",len)
  names(gSAM.model)<-c("genic","exon","intron","UTR","intergenic",my.annot.str)
  if (is.null(my.annot.str)) {
    cat('Pre-defined  components of the gSAM model: "',names(gSAM.model),'"...\n')
  } else {
    cat('Components of the gSAM model: "',names(gSAM.model),'"...\n')}

  return(invisible(gSAM.model))
}


makeannot<-function(s1=1,s2=1000,r1=1,r2=5,numpts=150,chr=NULL) {
##############################################################################################################
### Function: makeannot
### Purpose:  Generates an example annotation file
### Invoked from functions: Standalone
### Input:
  ##	s1 & s2: 	(type: numeric)refer to start.coords created at random
  ##	numpts: 	(type: numeric)# of datapoints created	
  ##	r1 & r2: 	(type: numeric) refer to the delta for creating the stop.coords
  ##	chr:		(type: numeric/char) chromosome value, if NULL(default) then chr is set to 0
### Output: 
  ##	Datastructure of output: <chr>/t<start.coord>/t<stop.coord>
##############################################################################################################
##Create an example annotation file
  start.coord<-sort(sample(seq(s1,s2,1),numpts,replace=TRUE))
  tmp<-(sample(seq(r1,r2,1),numpts,replace=TRUE))
  stop.coord<-sort(start.coord+tmp)
  tmp<-unlist(lapply(seq(1,(length(stop.coord)-1),1),function(i){as.numeric(stop.coord[i] > start.coord[i+1])}))
  id.remove<-which(tmp==1)
  if (is.null(chr)) chr<-0
  annot<-cbind(start.coord[-id.remove],stop.coord[-id.remove])
  chrid<-rep(chr,nrow(annot))
  annot<-cbind(chr,annot)
  colnames(annot)<-c("chr","start.coord","stop.coord")

  return(data.frame(annot))
}


input.sites<-function(gSAM.model,e1r=makeannot(),e1t=makeannot(),e2r=NULL,e2t=NULL,e3r=NULL,e3t=NULL,e4r=NULL,e4t=NULL,e5r=NULL,e5t=NULL...) {
##############################################################################################################
### Function:  	input.sites
### Purpose:    Format enrichment fragment data
### Invoked from functions: Standalone
### Input:
  ##	gSAM.model:     gSAM Input model, some pre-defined elements of the model are: genic, exon, intron, UTR, intergenic 
  ##	e1r, e1t etc: 	enriched fragments - coordinates - for the reference(ref) and target(tgt) for 
  ##			each of the gSAM.input elements that needs to be analysed; set others to NULL 
  ## 			The datastructure for the input file is: chr<tab>start_coords<tab>stop_coord
  ## 			For a datastruct template:
  ##			e1r<-makeannot() 
### Output:
  ##	gSAM.input:     Enrichment fragment data for each component in gSAM.model segregated by reference & target
##############################################################################################################
  tmp<-match.call()
  nargin<-length(tmp)-1
  if (nargin<3) stop("At least one element of the model should be populated w/ reference and target data...\n")
  if (nargin%%2 == 0) stop("Incorrect # of arguments; input both reference and target data, including NULL for each of the elements in the model...\n")
  nargin.names<-NULL;for (i in 1:nargin) {nargin.names<-c(nargin.names,(tmp[[(i+1)]]))} 
 
  gSAM.input<-gSAM.model
  for (i in seq(2,nargin,2)) {
    if (!is.null(eval(nargin.names[[i]]))) {
      gSAM.input[[(i-(i/2))]]$ref<-eval(nargin.names[[i]])
      gSAM.input[[(i-(i/2))]]$tgt<-eval(nargin.names[[i+1]]) }
  }
  return(invisible(gSAM.input))
}


input.probes<-function(gSAM.model,s1r,s1t,s2r=NULL,s2t=NULL,s3r=NULL,s3t=NULL,s4r=NULL,s4t=NULL,s5r=NULL,s5t=NULL...) {
##############################################################################################################
### Function:  	input.probes
### Purpose:    Format probe-level data
### Invoked from functions: Standalone
### Input:
  ##	gSAM.model:     gSAM Input model, some pre-defined elements of the model are: genic, exon, intron, UTR, intergenic 
  ##	s1r, s1t etc: 	Probe data for the reference(ref) and target(tgt) coordinates for 
  ##			each of the gSAM.input elements that needs to be analysed; set others to NULL 
  ## 			The datastructure for the input file is: probe_coords<tab>value
  ## 			For a datastruct template:
  ##		        s1r<-cbind(seq(1,1000,1),sample(seq(1,90,1),3000,replace=TRUE)) 	
### Output:
  ##    sig.graph:      Probe-level data; assumed to be log-transformed(SE) for ChIP-on-chip & linear(SI) for RNA transcription
##############################################################################################################
  tmp<-match.call()
  nargin<-length(tmp)-1
  if (nargin<3) stop("At least one element of the model should be populated w/ reference and target data...\n")
  if (nargin%%2 == 0) stop("Incorrect # of arguments; input both reference and target data, including NULL for each of the elements in the model...\n")
  nargin.names<-NULL;for (i in 1:nargin) {nargin.names<-c(nargin.names,(tmp[[(i+1)]]))} 
  sig.graph<-gSAM.model

  for (i in seq(2,nargin,2)) {
    if (!is.null(eval(nargin.names[[i]]))) {
      sig.graph[[(i-(i/2))]]$ref<-eval(nargin.names[[i]])
      sig.graph[[(i-(i/2))]]$tgt<-eval(nargin.names[[i+1]]) }
  }

return(invisible(sig.graph))
}


params<-function(gSAM.model,LC.filt=1,saveMAD=0,MAD.filt=0,MinProbeClust=3,kappa=0.2,MAD.thresh=gSAM.model) {
##############################################################################################################
### Function:	params()
### Purpose:	Set-up analysis parameters
### Invoked from functions: Standalone
### Input:	
  ## 	LC.filt: 	1(default); low-complexity probe removal flag
  ## 	saveMAD: 	0(default); save MAD distribution flag
  ## 	MAD.filt:	0(default);MAD based threshold flag
  ## 	MAD.thresh: 	NULL(default); MAD threshdold as evaulated per replicate & potentially per element of the model
  ## 	MinProbeClust:	3(default); minimum number of allowed probes in a fragment	
  ## 	kappa:		0.2(default); Trimmed/Winsorized mean parameter
###  Output:
  ##    The list of parameters
##############################################################################################################
  MAD.thresh<-gSAM.model
  
  return(list(LC.filt=LC.filt,saveMAD=saveMAD,MAD.filt=MAD.filt,MinProbeClust=MinProbeClust,kappa=kappa,MAD.thresh=MAD.thresh))
}


makedomain<-function(gSAM.model,gSAM.input,sig.graph,filt.params,MAD.output=NULL) {
##############################################################################################################
### Function:  makedomain
### Purpose:  Create the gSAM domains: NOED, FDU, FDI
### Invoked from functions: Standalone
### Input:
  ##	gSAM.model:     gSAM Input model, some pre-defined elements of the model are: genic, exon, intron, UTR, intergenic
  ##    gSAM.input:     Enrichment fragment data for each component in gSAM.model segregated by reference & target
  ##    sig.graph:      Probe-level data; assumed to be log-transformed(SE) for ChIP-on-chip & linear(SI) for RNA transcription
  ##    filt.params:    Analysis filter settings
  ##    MAD.output      MAD distribution  - replicate specific
### Output:
  ##    gSAM.domain:    Boundary definition for each of the domains: NOED, FDU & FDI; this needs to be computed for all replicates
  ##    MAD.output      MAD distribution  - replicate specific
##############################################################################################################
  gSAM.domain<-gSAM.model
  if (filt.params$saveMAD) MAD.output<-gSAM.model
  MAD.thresh<-filt.params$MAD.thresh
  for (i in 1:length(gSAM.input)) {
    if (is.null(gSAM.input[[i]])) cat(names(gSAM.input[i])," : No data available, skipping generation of domain data\n")
    if (!is.null(gSAM.input[[i]])) {
      cat(names(gSAM.input[i])," : Processing data\n")
      annot.order<-read.order.annotations(gSAM.input[[i]],sig.graph[[i]])
      ref.annot.filt<-annot.order$ref.annot
      tgt.annot.filt<-annot.order$tgt.annot
      MAD.array<-NULL

      ##Filter out low-complexity probes; replicate independent step
      if (filt.params$LC.filt) {
        cat(names(gSAM.input[i])," : Removing fragments w/ MAD=0\n")
        MAD.array<-fragment.MAD(ref.annot.filt,tgt.annot.filt,annot.order$ref.probe,annot.order$tgt.probe)
        if (length(which(MAD.array$ref.MAD==0))>0) ref.annot.filt<-annot.order$ref.annot[-which(MAD.array$ref.MAD==0),]
        if (length(which(MAD.array$tgt.MAD==0))>0) tgt.annot.filt<-annot.order$tgt.annot[-which(MAD.array$tgt.MAD==0),]
      } 

      ##Generate & save MAD output if need be
      if (filt.params$saveMAD) {
        cat(names(gSAM.input[i])," : Computing fragment MAD\n")
        if(is.null(MAD.array)) MAD.array<-fragment.MAD(ref.annot.filt,tgt.annot.filt,annot.order$ref.probe,annot.order$tgt.probe)
        MAD.output[[i]]$ref<-MAD.array$ref.MAD
        MAD.output[[i]]$tgt<-MAD.array$tgt.MAD
      }
      
      if (!filt.params$saveMAD) {
      	##Filter out probes >=MAD.thresh(element)
        if (filt.params$MAD.filt) {
      	##There are complicationa associated w/ this step as described in the following;
      	## Has significant dependency on replicate signal levels
      	## The values can vary for different annotation types
          ## If a MAD based filter is desired, make sure the MAD.array is populated
          if((is.null(MAD.output)) && (!is.null(MAD.thresh[[i]]))) {
            cat(names(gSAM.input[i])," : Computing fragment MAD\n")
            MAD.array<-fragment.MAD(annot.order$ref.annot,annot.order$tgt.annot,annot.order$ref.probe,annot.order$tgt.probe)
          }
          if (!is.null(MAD.output)) MAD.array<-list(ref=MAD.output[[i]]$ref,tgt=MAD.output[[i]]$tgt)         
          if (!is.null(MAD.thresh[[i]])) {
            tau<-MAD.thresh[[i]]
            cat(names(gSAM.input[i])," : Removing fragments w/ MAD>= ",tau,"\n")
            if (length(which(MAD.array$ref.MAD==0))>0) ref.annot.filt<-ref.annot.filt[-which(ref.MAD>=tau),]
            if (length(which(MAD.array$tgt.MAD==0))>0) tgt.annot.filt<-tgt.annot.filt[-which(tgt.MAD>=tau),]
          } else {
          cat(names(gSAM.input[i])," : MAD threshold is null; no filter applied...\n")
          }
        }

        ##Generate domains
        cat(names(gSAM.input[i])," : Generating domain data\n")
        domains<-compareannot(ref.annot.filt,tgt.annot.filt)
        gSAM.domain[[i]]$NOED<-domains$NOED
        gSAM.domain[[i]]$FDU<-domains$FDU
        gSAM.domain[[i]]$FDI<-domains$FDI

      	##Filter out a cluster w/ less than a minimum # of probes
      	##This is a replicate independent step, if not used in conjuction w/ MAD.thresh
        if(filt.params$MinProbeClust>0) {
          minprobeclust<-filt.params$MinProbeClust
          cat(names(gSAM.input[i])," : Removing fragments w/ <= ",minprobeclust, " probes \n")
          probenum<-get.probes(gSAM.domain[[i]]$NOED,annot.order$ref.probe)
          if (length(which(probenum<=minprobeclust))) gSAM.domain[[i]]$NOED<-domains$NOED[-(which(probenum<minprobeclust)),]
          probenum<-get.probes(gSAM.domain[[i]]$FDU,annot.order$ref.probe)
          if (length(which(probenum<=minprobeclust))) gSAM.domain[[i]]$FDU<-domains$FDU[-(which(probenum<minprobeclust)),]
          probenum<-get.probes(gSAM.domain[[i]]$FDI,annot.order$ref.probe)
          if (length(which(probenum<=minprobeclust))) gSAM.domain[[i]]$FDI<-domains$FDI[-(which(probenum<minprobeclust)),]
        }
      }
    }
  } 

  if (!filt.params$saveMAD) return(gSAM.domain)
  if (filt.params$saveMAD) return(MAD.output)
}  


generateTM<-function(gSAM.model,gSAM.domain,sig.graph,kappa) {
##############################################################################################################
### Function:  generateTM
### Purpose:   Generates the trimmed mean summary of each element in a domain for all nonNULL elements specified in the model
### Invoked from functions: Standalone
### Input:
  ##	gSAM.model:     gSAM Input model, some pre-defined elements of the model are: genic, exon, intron, UTR, intergenic
  ##    gSAM.domain:    Boundary definition for each of the domains: NOED, FDU & FDI; this needs to be computed for all replicates
  ##    sig.graph:      Probe-level data; assumed to be log-transformed(SE) for ChIP-on-chip & linear(SI) for RNA transcription
  ##    kappa:          Trimmed mean parameter; (default)0.2; set via filt.params
### Output:
  ##    gSAM.TM:         Trimmed mean summary of probes for each domain entry;
  ##                    constitutes the input to gSAM; this needs to be computed for all replicates
##############################################################################################################
  gSAM.TM<-gSAM.model
  for (i in 1:length(gSAM.domain)) {
    if (!is.null(gSAM.domain[[i]])) {
      NOED<-gSAM.domain[[i]]$NOED
      FDU<-gSAM.domain[[i]]$FDU
      FDI<-gSAM.domain[[i]]$FDI

      ref.probe<-sig.graph[[i]]$ref[order(sig.graph[[i]]$ref[,1]),]
      tgt.probe<-sig.graph[[i]]$tgt[order(sig.graph[[i]]$tgt[,1]),]

      cat(names(gSAM.model[i])," : Generating Trimmed Mean for each entry per domain...\n")
      if (length(NOED)>0) {
        TM.out<-domain.TM(NOED,ref.probe,tgt.probe,kappa=0.2)
        gSAM.TM[[i]]$NOED$ref<-TM.out$ref
        gSAM.TM[[i]]$NOED$tgt<-TM.out$tgt
      } else {
        gSAM.TM[[i]]$NOED$ref<-TM.out$ref<-gSAM.TM[[i]]$NOED$ref<-TM.out$tgt<-NULL
      }
      
      if (length(FDU)>0) {
        TM.out<-domain.TM(FDU,ref.probe,tgt.probe,kappa=0.2)
        gSAM.TM[[i]]$FDU$ref<-TM.out$ref
        gSAM.TM[[i]]$FDU$tgt<-TM.out$tgt
      } else {
        gSAM.TM[[i]]$FDU$ref<-TM.out$ref<-gSAM.TM[[i]]$FDU$ref<-TM.out$tgt<-NULL
      }
      
      if (length(FDI)>0) {
        TM.out<-domain.TM(FDI,ref.probe,tgt.probe,kappa=0.2)
        gSAM.TM[[i]]$FDI$ref<-TM.out$ref
        gSAM.TM[[i]]$FDI$tgt<-TM.out$tgt
      } else {
        gSAM.TM[[i]]$FDI$ref<-TM.out$ref<-gSAM.TM[[i]]$FDI$ref<-TM.out$tgt<-NULL
      }
    }
  }
  
  return(gSAM.TM)
}


generateWM<-function(gSAM.model,gSAM.domain,sig.graph,kappa) {
##############################################################################################################
### Function:  generateWM
### Purpose:   Generates the winsorized mean summary of each element in a domain for all nonNULL elements specified in the model
### Invoked from functions: Standalone
### Input:
  ##	gSAM.model:     gSAM Input model, some pre-defined elements of the model are: genic, exon, intron, UTR, intergenic
  ##    gSAM.domain:    Boundary definition for each of the domains: NOED, FDU & FDI; this needs to be computed for all replicates
  ##    sig.graph:      Probe-level data; assumed to be log-transformed(SE) for ChIP-on-chip & linear(SI) for RNA transcription
  ##    kappa:          Trimmed mean parameter; (default)0.2; set via filt.params;
  ##                    (default)0.2; set via filt.params
### Output:
  ##    gSAM.WM:        Winsorized mean summary of probes for each domain entry;
  ##                    constitutes the input to gSAM; this needs to be computed for all replicates
##############################################################################################################
  gSAM.WM<-gSAM.model
  for (i in 1:length(gSAM.domain)) {
    if (!is.null(gSAM.domain[[i]])) {
      NOED<-gSAM.domain[[i]]$NOED
      FDU<-gSAM.domain[[i]]$FDU
      FDI<-gSAM.domain[[i]]$FDI

      ref.probe<-sig.graph[[i]]$ref[order(sig.graph[[i]]$ref[,1]),]
      tgt.probe<-sig.graph[[i]]$tgt[order(sig.graph[[i]]$tgt[,1]),]
      cat(names(gSAM.model[i])," : Generating Winsorized Mean for each entry per domain...\n")
      if (length(NOED)>0) {
        WM.out<-domain.WM(NOED,ref.probe,tgt.probe,kappa=0.2)
        gSAM.WM[[i]]$NOED$ref<-WM.out$ref
        gSAM.WM[[i]]$NOED$tgt<-WM.out$tgt
      } else {
        gSAM.WM[[i]]$NOED$ref<-WM.out$ref<-gSAM.WM[[i]]$NOED$ref<-WM.out$tgt<-NULL
      }
      
      if (length(FDU)>0) {
        WM.out<-domain.WM(FDU,ref.probe,tgt.probe,kappa=0.2)
        gSAM.WM[[i]]$FDU$ref<-WM.out$ref
        gSAM.WM[[i]]$FDU$tgt<-WM.out$tgt
      } else {
        gSAM.WM[[i]]$FDU$ref<-WM.out$ref<-gSAM.WM[[i]]$FDU$ref<-WM.out$tgt<-NULL
      }
      
      if (length(FDI)>0) {
        WM.out<-domain.WM(FDI,ref.probe,tgt.probe,kappa=0.2)
        gSAM.WM[[i]]$FDI$ref<-WM.out$ref
        gSAM.WM[[i]]$FDI$tgt<-WM.out$tgt
      } else {
        gSAM.WM[[i]]$FDI$ref<-WM.out$ref<-gSAM.WM[[i]]$FDI$ref<-WM.out$tgt<-NULL
      }
    }
  }

  return(gSAM.WM)
}


combine.reps<-function(gSAM.model,replicates){
##############################################################################################################
### Function:  combine.reps
### Purpose:   Combine data across all replicates
### Invoked from functions: Standalone
### Input:
  ##	gSAM.model:     gSAM Input model, some pre-defined elements of the model are: genic, exon, intron, UTR, intergenic
  ##    replicates:     All replicate data
### Output:  
  ##    gSAM.reps:      All replicate data
##############################################################################################################
  num.replicates<-length(replicates)/length(gSAM.model)
  offset<-length(gSAM.model)
  gSAM.reps<-gSAM.model

  for (i in 1:length(gSAM.model)) {
    if (!is.null(replicates[[i]])) {
      NOED.ref<-NOED.tgt<-FDU.ref<-FDU.tgt<-FDI.ref<-FDI.tgt<-NULL
      if (length(replicates[[i]]$NOED$ref) > 0) {
        for (j in 1:num.replicates) {
            NOED.ref<-cbind(NOED.ref,replicates[[i+(j-1)*offset]]$NOED$ref)
            NOED.tgt<-cbind(NOED.tgt,replicates[[i+(j-1)*offset]]$NOED$tgt)
        }
        gSAM.reps[[i]]$NOED$ref<-signif(NOED.ref,4)
        gSAM.reps[[i]]$NOED$tgt<-signif(NOED.tgt,4)
      }
      if (length(replicates[[i]]$FDU$ref) > 0) {
        for (j in 1:num.replicates) {
            FDU.ref<-cbind(FDU.ref,replicates[[i+(j-1)*offset]]$FDU$ref)
            FDU.tgt<-cbind(FDU.tgt,replicates[[i+(j-1)*offset]]$FDU$tgt)
        }
        gSAM.reps[[i]]$FDU$ref<-signif(FDU.ref,4)
        gSAM.reps[[i]]$FDU$tgt<-signif(FDU.tgt,4)
      }
      if (length(replicates[[i]]$FDI$ref) > 0) {
        for (j in 1:num.replicates) {
            FDI.ref<-cbind(FDI.ref,replicates[[i+(j-1)*offset]]$FDI$ref)
            FDI.tgt<-cbind(FDI.tgt,replicates[[i+(j-1)*offset]]$FDI$tgt)
        }
        gSAM.reps[[i]]$FDI$ref<-signif(FDI.ref,4)
        gSAM.reps[[i]]$FDI$tgt<-signif(FDI.tgt,4)
      }
    }
  }
  
  return(gSAM.reps)
}


compile.all<-function(gSAM.model,gSAM.domain,chr,gSAM.reps){
##############################################################################################################
### Function:  compile.all
### Purpose:   Compiles all of the gSAM data for a given chromosome
### Invoked from functions: Standalone
### Input:
  ##	gSAM.model:     gSAM Input model, some pre-defined elements of the model are: genic, exon, intron, UTR, intergenic
  ##    gSAM.domain:    Boundary definition for each of the domains: NOED, FDU & FDI; this needs to be computed for all replicates
  ##    chr:      	Chromosome being analysed
  ##    gSAM.reps:      Replicate gSAM data
### Output:
  ##    gSAM.data:      Final gSAM data which is ready for input into gSAM for analysis
##############################################################################################################
  Annot.src<-Domain.src<-ref.ptr<-tgt.ptr<-start.coord<-stop.coord<-ref<-tgt<-chr.str<-NULL
  cat('Compiling all data...\n')
  for (i in 1:length(gSAM.domain)) {
    if (!is.null(gSAM.domain[[i]])) {
      NOED<-gSAM.domain[[i]]$NOED
      FDU<-gSAM.domain[[i]]$FDU
      FDI<-gSAM.domain[[i]]$FDI
      len.NOED<-len.FDU<-len.FDI<-0
        
      if (!is.null(NOED)) {
        if (!is.null(nrow(NOED))) {
          len.NOED<-len.NOED+nrow(NOED)
        } else {
          len.NOED<-len.NOED+1
        }
        Domain.src<-c(Domain.src,rep('NOED',len.NOED))
        ref.ptr<- c(ref.ptr,gSAM.domain[[i]]$NOED$ref.ptr)       
        tgt.ptr<- c(tgt.ptr,gSAM.domain[[i]]$NOED$tgt.ptr)
        start.coord<-c(start.coord,gSAM.domain[[i]]$NOED$start.coord)
        stop.coord<-c(stop.coord,gSAM.domain[[i]]$NOED$stop.coord)
        ref<-rbind(ref,gSAM.reps[[i]]$NOED$ref)
        tgt<-rbind(tgt,gSAM.reps[[i]]$NOED$tgt)
      }

      if (!is.null(FDU)) {
        if (!is.null(nrow(FDU))) {
          len.FDU<-len.FDU+nrow(FDU)
        } else {
          len.FDU<-len.FDU+1
        }
        Domain.src<-c(Domain.src,rep('FDU',len.FDU))
        ref.ptr<- c(ref.ptr,gSAM.domain[[i]]$FDU$ref.ptr)       
        tgt.ptr<- c(tgt.ptr,gSAM.domain[[i]]$FDU$tgt.ptr)
        start.coord<-c(start.coord,gSAM.domain[[i]]$FDU$start.coord)
        stop.coord<-c(stop.coord,gSAM.domain[[i]]$FDU$stop.coord)
        ref<-rbind(ref,gSAM.reps[[i]]$FDU$ref)
        tgt<-rbind(tgt,gSAM.reps[[i]]$FDU$tgt)
      }
      
      if (!is.null(FDI)) {
        if (!is.null(nrow(FDI))) {
          len.FDI<-len.FDI+nrow(FDI)
        } else {
          len.FDI<-len.FDI+1
        }
        Domain.src<-c(Domain.src,rep('FDI',len.FDI))
        ref.ptr<-c(ref.ptr,gSAM.domain[[i]]$FDI$ref.ptr)       
        tgt.ptr<-c(tgt.ptr,gSAM.domain[[i]]$FDI$tgt.ptr)
        start.coord<-c(start.coord,gSAM.domain[[i]]$FDI$start.coord)
        stop.coord<-c(stop.coord,gSAM.domain[[i]]$FDI$stop.coord)
        ref<-rbind(ref,gSAM.reps[[i]]$FDI$ref)
        tgt<-rbind(tgt,gSAM.reps[[i]]$FDI$tgt)
      }
      len<-nrow(NOED)+nrow(FDU)+nrow(FDI)
      Annot.src<- c(Annot.src,rep(names(gSAM.model[i]),len))
      chr.str<-c(chr.str,rep(chr,len))
    }
  }
  gSAM.data<-cbind(Annot.src,Domain.src,ref.ptr,tgt.ptr,chr,start.coord,stop.coord,ref,tgt)
  return(gSAM.data)
}


#*********FUNC.SET:  THE FOLLOWING FUNCTIONS ARE INVOKED FOR GENERATION OF SIMULATED DATA*********************
##############################################################################################################
### Functions: simdata.frags, sim.probes, simdata.probes 
### Purpose:  Simulates enrichment fragment data, probe distribution(density & value) for genic & intergenic elements 
### Input:
  ##	see below & refer to README for nomenclature
### Output: 
  ##	see below & refer to README for nomenclature
##############################################################################################################

simdata.frags<-function() {
#### Purpose: Generate some simulated fragment level data  
  simdata<-makeannot(s2=50000,r1=1,r2=9,numpts=2000)
  sim.genic.id<-sort(sample(seq(1,nrow(simdata),1),600))
  sim.intergenic.id<-sort(setdiff(seq(1,nrow(simdata),1),sim.genic.id))
  e1r<-simdata[sim.genic.id[sort(sample(seq(1,300,1),200))],]
  e1r[,2]<-e1r[,2]+sample(seq(0,4,1),nrow(e1r),replace=T)
  e1r[,3]<-e1r[,3]-sample(seq(0,4,1),nrow(e1r),replace=T)
  id<-which(e1r[,3]-e1r[,2]<=0)
  e1r<-e1r[-id,]
  e1t<-simdata[sim.genic.id[sort(sample(seq(1,300,1),270))],]
  e1t[,2]<-e1t[,2]+sample(seq(0,4,1),nrow(e1t),replace=T)
  e1t[,3]<-e1t[,3]-sample(seq(0,4,1),nrow(e1t),replace=T)
  id<-which(e1t[,3]-e1t[,2]<=0)
  e1t<-e1t[-id,]
  e5r<-simdata[sim.intergenic.id[sort(sample(seq(1,length(sim.intergenic.id),1),300))],]
  e5r[,2]<-e5r[,2]+sample(seq(0,4,1),nrow(e5r),replace=T)
  e5r[,3]<-e5r[,3]-sample(seq(0,4,1),nrow(e5r),replace=T)
  id<-which(e5r[,3]-e5r[,2]<=0)
  e5r<-e5r[-id,]
  e5t<-simdata[sim.intergenic.id[sort(sample(seq(1,length(sim.intergenic.id),1),200))],]
  e5t[,2]<-e5t[,2]+sample(seq(0,4,1),nrow(e5t),replace=T)
  e5t[,3]<-e5t[,3]-sample(seq(0,4,1),nrow(e5t),replace=T)
  id<-which(e5t[,3]-e5t[,2]<=0)
  e5t<-e5t[-id,]

  return(list(e1r=e1r,e1t=e1t,e5r=e5r,e5t=e5t))
}


sim.probes<-function(numval=20000,proberes=5) {
#### Purpose: Simulate probes
  tmp<-seq(1,numval,proberes)
  pct30<-round(0.3*max(tmp))
  genic.probes<-sort(unique(sample(seq(1,max(tmp),1),pct30,replace=T)))
  intergenic.probes<-sort(setdiff(tmp,genic.probes))

  return(list(genic.probes=genic.probes,intergenic.probes=intergenic.probes))
}


simdata.probes<-function(genic.probes,intergenic.probes) {
#### Purpose: Simulate probe level data
  min.val<-sample(seq(1,40,1),1)
  max.val<-sample(seq(70,130,1),1)
  s1r<-cbind(genic.probes,sample(seq(min.val,max.val,1),length(genic.probes),replace=TRUE))
  min.val<-sample(seq(1,40,1),1)
  max.val<-sample(seq(70,130,1),1)
  s1t<-cbind(genic.probes,sample(seq(min.val,max.val,1),length(genic.probes),replace=TRUE))
  min.val<-sample(seq(1,40,1),1)
  max.val<-sample(seq(70,130,1),1)
  s5r<-cbind(intergenic.probes,sample(seq(min.val,max.val,1),length(intergenic.probes),replace=TRUE))
  min.val<-sample(seq(1,40,1),1)
  max.val<-sample(seq(70,130,1),1)
  s5t<-cbind(intergenic.probes,sample(seq(min.val,max.val,1),length(intergenic.probes),replace=TRUE))

  return(list(s1r=s1r,s1t=s1t,s5r=s5r,s5t=s5t))
}
