# Supplementary material for: Differential analysis for high density tiling microarray data
Source: BMC Bioinformatics. 2007 Sep 24;8:359. doi: 10.1186/1471-2105-8-359 (PMC2231405; doi:10.1186/1471-2105-8-359)
Supplement: Additional file 1 — gsam_prototypercode.zip. File archive comprising of prototype R code for gSAM implementation including readme and examples. [file 1471-2105-8-359-S1.zip › generateCUTOFF.r]

generateCUTOFF<-function(d.obs,d.permavg,delta,signifdigit){
##############################################################################################################
# Function: generateCUTOFF
# Purpose:  Generates delta cutoffs for SAM
# Copyright (C) 2004, Srinka Ghosh, Affymetrix Transcriptome group, 12/20/2004
# This program is free software; you can redistribute it and/or modify it under the terms of the GNU General Public License
# as published by the Free Software Foundation; either version 2 of the License, or (at your option) any later version.
# This program is distributed in the hope that it will be useful, but WITHOUT ANY WARRANTY; without even the implied warranty of
# MERCHANTABILITY or FITNESS FOR A PARTICULAR PURPOSE.  See the GNU General Public License for more details.
# You should have received a copy of the GNU General Public License along with this program; 
# if not, write to the Free Software Foundation, Inc., 51 Franklin Street, Fifth Floor, Boston, MA  02110-1301, USA.
##############################################################################################################

	# compute cutoff values here
	diff.mat<-d.obs-d.permavg

	cutoff.index<-which(signif(diff.mat)>= delta)

	if (length(cutoff.index)==0){
		cutoff.high<-Inf
	} else {
		cutoff.high<-min( d.obs[cutoff.index][d.obs[cutoff.index]>=0])
	}

	rm(cutoff.index)
	cutoff.index<-which(signif(diff.mat)<= -delta)

	if (length(cutoff.index)==0){
		cutoff.low<--Inf
	} else {
		cutoff.low<-max( d.obs[cutoff.index][d.obs[cutoff.index]<=0])
	}

	invisible(return(list(cutoff.high=cutoff.high,cutoff.low=cutoff.low)))

} 
