# Supplementary material for: Differential analysis for high density tiling microarray data
Source: BMC Bioinformatics. 2007 Sep 24;8:359. doi: 10.1186/1471-2105-8-359 (PMC2231405; doi:10.1186/1471-2105-8-359)
Supplement: Additional file 1 — gsam_prototypercode.zip. File archive comprising of prototype R code for gSAM implementation including readme and examples. [file 1471-2105-8-359-S1.zip › generateFDR.r]

generateFDR<-function(d.obs,d.perm,cutoffdata,numgenes){
###################################################
# Function:  	generateFDR
# Purpose:  	Generates the false discovery rates for SAM
# Copyright (C) 2005, Srinka Ghosh, Affymetrix Transcriptome group, 6/7/2005
# This program is free software; you can redistribute it and/or modify it under the terms of the GNU General Public License
# as published by the Free Software Foundation; either version 2 of the License, or (at your option) any later version.
# This program is distributed in the hope that it will be useful, but WITHOUT ANY WARRANTY; without even the implied warranty of
# MERCHANTABILITY or FITNESS FOR A PARTICULAR PURPOSE.  See the GNU General Public License for more details.
# You should have received a copy of the GNU General Public License along with this program; 
# if not, write to the Free Software Foundation, Inc., 51 Franklin Street, Fifth Floor, Boston, MA  02110-1301, USA.
##############################################################################################################

	cutoff.high<-cutoffdata[1]
	cutoff.low<-cutoffdata[2]
	num.pos.signif<-sum(d.obs>=cutoff.high)
	num.neg.signif<-sum(d.obs<=cutoff.low)
	tot.signif<-num.pos.signif+num.neg.signif

	d.perm.pos<-(signif(d.perm,2)>cutoff.high)
	d.perm.neg<-(signif(d.perm,2)<cutoff.low)
	tot.signif.perm<-rowSums(d.perm.pos)+ rowSums(d.perm.neg)

	false.signif.median<-median(tot.signif.perm)
	false.signif.q90<-quantile(tot.signif.perm,0.9,na.rm=T)


	#Compute 25% and 75% of d.perm
	#Note dim(d.perm)[1]*dim(d.perm)[2] = numperm*numgenes 
	d.perm.quantile<-quantile(d.perm)
	pi0.hat<-min(1,(sum(d.obs>=d.perm.quantile[2] & d.obs<=d.perm.quantile[4]))/(0.5*numgenes))

	false.signif.median.pi0<-(false.signif.median * pi0.hat)
	false.signif.q90.pi0<-(false.signif.q90 * pi0.hat)


	FDR.median<-100*(false.signif.median.pi0/tot.signif)
	FDR.q90<-100*(false.signif.q90.pi0/tot.signif)

	invisible(return(list(FDR.median=FDR.median,FDR.q90=FDR.q90,pi0.hat=pi0.hat,num.pos.signif=num.pos.signif,num.neg.signif=num.neg.signif,false.signif.median=false.signif.median,false.signif.q90=false.signif.q90)))

}  
