# Supplementary material for: Differential analysis for high density tiling microarray data
Source: BMC Bioinformatics. 2007 Sep 24;8:359. doi: 10.1186/1471-2105-8-359 (PMC2231405; doi:10.1186/1471-2105-8-359)
Supplement: Additional file 1 — gsam_prototypercode.zip. File archive comprising of prototype R code for gSAM implementation including readme and examples. [file 1471-2105-8-359-S1.zip › generateNULL.r]

generateNULL<-function(samtable,numstruct,s.zero,doall){
##############################################################################################################
# Function: 	generateNULL
# Purpose: 	Generates the null model for SAM
# Copyright (C) 2005, Srinka Ghosh, Affymetrix Transcriptome group, 3/9/2005
# This program is free software; you can redistribute it and/or modify it under the terms of the GNU General Public License
# as published by the Free Software Foundation; either version 2 of the License, or (at your option) any later version.
# This program is distributed in the hope that it will be useful, but WITHOUT ANY WARRANTY; without even the implied warranty of
# MERCHANTABILITY or FITNESS FOR A PARTICULAR PURPOSE.  See the GNU General Public License for more details.
# You should have received a copy of the GNU General Public License along with this program; 
# if not, write to the Free Software Foundation, Inc., 51 Franklin Street, Fifth Floor, Boston, MA  02110-1301, USA.
##############################################################################################################

numperm<-numstruct$numperm

###get the permutation matrix
rPMAT<-sPMAT<-NULL

for (permid in 1:numperm){
geneperm<-NULL
geneperm<-sample(samtable)
rsdata<-processGTABLE(geneperm,numstruct,doall)
rPMAT[permid]<-data.frame(rsdata$r)
sPMAT[permid]<-data.frame(rsdata$s)
} 

rPMAT.unlist<-matrix(unlist(rPMAT),nrow=length(rPMAT),byrow=TRUE)
sPMAT.unlist<-matrix(unlist(sPMAT),nrow=length(sPMAT),byrow=TRUE)
temp<-rPMAT.unlist/(sPMAT.unlist+s.zero)
temp[is.nan(temp)]<-0 # deal w/ NaNs
d.perm<-t(apply(temp,1,sort)) 

invisible(return(d.perm))

} 
