# Supplementary material for: Differential analysis for high density tiling microarray data
Source: BMC Bioinformatics. 2007 Sep 24;8:359. doi: 10.1186/1471-2105-8-359 (PMC2231405; doi:10.1186/1471-2105-8-359)
Supplement: Additional file 1 — gsam_prototypercode.zip. File archive comprising of prototype R code for gSAM implementation including readme and examples. [file 1471-2105-8-359-S1.zip › generatePI0HAT.r]

generatepi0hat<-function(vec.lambda,d.perm,d.obs){
###################################################
# Function:  	generatepi0hat
# Purpose:  	Generates pi0hat SAM
# Copyright (C) 2005, Srinka Ghosh, Affymetrix Transcriptome group, 6/7/2005
# This program is free software; you can redistribute it and/or modify it under the terms of the GNU General Public License
# as published by the Free Software Foundation; either version 2 of the License, or (at your option) any later version.
# This program is distributed in the hope that it will be useful, but WITHOUT ANY WARRANTY; without even the implied warranty of
# MERCHANTABILITY or FITNESS FOR A PARTICULAR PURPOSE.  See the GNU General Public License for more details.
# You should have received a copy of the GNU General Public License along with this program; 
# if not, write to the Free Software Foundation, Inc., 51 Franklin Street, Fifth Floor, Boston, MA  02110-1301, USA.
##############################################################################################################


#vec lambda could be single or multi element

numgenes<-ncol(d.perm)
d.perm.quantile<-quantile(na.exclude(d.perm),c(vec.lambda/2,1-rev(vec.lambda/2)))

vec.p0<-NULL
for(v in 1:length(vec.lambda)){
vec.p0[v]<-sum(d.obs>=d.perm.quantile[v] & d.obs<=d.perm.quantile[length(d.perm.quantile)-v+1])/((1-vec.lambda[v])*numgenes)
}

if (length(vec.lambda)==1) pi0.hat<-min(vec.p0,na.rm=TRUE)


if (min(vec.p0,na.rm=TRUE)==Inf & max(vec.p0,na.rm=TRUE)==-Inf){
pi0.hat<-1
} else {
if (length(vec.lambda)>1){ 
spline.out<-smooth.spline(vec.lambda[1:10],vec.p0[1:10],w=1-vec.lambda[1:10],df=3)
pi0.hat<-abs(min(predict(spline.out,1)$y,1))}
}
temp<-vec.p0[which(abs(diff(vec.p0))==min(abs(diff(vec.p0)),na.rm=T))]
if(length(temp)>0) {
temp.2<-min(temp[which(temp>0)])
if(pi0.hat !=temp.2) pi0.hat<-temp.2}
invisible(return(pi0.hat))
}
