# Supplementary material for: Differential analysis for high density tiling microarray data
Source: BMC Bioinformatics. 2007 Sep 24;8:359. doi: 10.1186/1471-2105-8-359 (PMC2231405; doi:10.1186/1471-2105-8-359)
Supplement: Additional file 1 — gsam_prototypercode.zip. File archive comprising of prototype R code for gSAM implementation including readme and examples. [file 1471-2105-8-359-S1.zip › generateQVALfmPV.r]

generateQVALUEfmPV<-function(p.val,pi0.hat,numgenes){
##############################################################################################################
# Function: 	generateQVALUEfmPV
# Purpose: 	Generates the qValue for SAM
# Copyright (C) 2005, Srinka Ghosh, Affymetrix Transcriptome group, 6/7/2005
# This program is free software; you can redistribute it and/or modify it under the terms of the GNU General Public License
# as published by the Free Software Foundation; either version 2 of the License, or (at your option) any later version.
# This program is distributed in the hope that it will be useful, but WITHOUT ANY WARRANTY; without even the implied warranty of
# MERCHANTABILITY or FITNESS FOR A PARTICULAR PURPOSE.  See the GNU General Public License for more details.
# You should have received a copy of the GNU General Public License along with this program; 
# if not, write to the Free Software Foundation, Inc., 51 Franklin Street, Fifth Floor, Boston, MA  02110-1301, USA.
##############################################################################################################

pv<-unlist(p.val)
u<-order(pv)
v<-rank(pv)
qvalue<-pi0.hat*numgenes*pv/v

#make the estimate more robust for small pvalues
qvalue<-pi0.hat*numgenes*pv/(v*(1-(1-pv)^numgenes))

qvalue[u[numgenes]]<-min(qvalue[u[numgenes]],1,na.rm=T)

for (i in (numgenes-1):1)
qvalue[u[i]]<-min(qvalue[u[i]],qvalue[u[i+1]],1,na.rm=T)


invisible(return(qvalue))

}
