# Supplementary material for: Differential analysis for high density tiling microarray data
Source: BMC Bioinformatics. 2007 Sep 24;8:359. doi: 10.1186/1471-2105-8-359 (PMC2231405; doi:10.1186/1471-2105-8-359)
Supplement: Additional file 1 — gsam_prototypercode.zip. File archive comprising of prototype R code for gSAM implementation including readme and examples. [file 1471-2105-8-359-S1.zip › generateR.r]

generateR<-function(avgclass.geneid,numclasses,numreps,scalefac){
##############################################################################################################
# Function: 	generateR
# Purpose: 	Generate the r values for SAM
# Copyright (C) 2004, Srinka Ghosh, Affymetrix Transcriptome group, 10/25/2004
# This program is free software; you can redistribute it and/or modify it under the terms of the GNU General Public License
# as published by the Free Software Foundation; either version 2 of the License, or (at your option) any later version.
# This program is distributed in the hope that it will be useful, but WITHOUT ANY WARRANTY; without even the implied warranty of
# MERCHANTABILITY or FITNESS FOR A PARTICULAR PURPOSE.  See the GNU General Public License for more details.
# You should have received a copy of the GNU General Public License along with this program; 
# if not, write to the Free Software Foundation, Inc., 51 Franklin Street, Fifth Floor, Boston, MA  02110-1301, USA.
##############################################################################################################

###Generate numerator for unpaired 2-class data
###In a 2 class data: Class1:Control; Class2:Treatment
	if (numclasses == 2){r <- avgclass.geneid[2] - avgclass.geneid[1]}

###Generate numerator for multiclass data
	if (numclasses > 2){
		grandaverage<-mean(avgclass.geneid)	
		sumweightedsd<-sqrt(numreps*sum((avgclass.geneid - grandaverage)^2))
		r <- scalefac*sumweightedsd 
	}  
 
	invisible(return(r))
} 
