# Supplementary material for: Differential analysis for high density tiling microarray data
Source: BMC Bioinformatics. 2007 Sep 24;8:359. doi: 10.1186/1471-2105-8-359 (PMC2231405; doi:10.1186/1471-2105-8-359)
Supplement: Additional file 1 — gsam_prototypercode.zip. File archive comprising of prototype R code for gSAM implementation including readme and examples. [file 1471-2105-8-359-S1.zip › generateS0.r]

generateS0<-function(rsdata){
#################################################
# Function: 	generateS0
# Purpose: 	Generate the variance constant S0 for SAM
# Copyright (C) 2004, Srinka Ghosh, Affymetrix Transcriptome group, 10/25/2004
# This program is free software; you can redistribute it and/or modify it under the terms of the GNU General Public License
# as published by the Free Software Foundation; either version 2 of the License, or (at your option) any later version.
# This program is distributed in the hope that it will be useful, but WITHOUT ANY WARRANTY; without even the implied warranty of
# MERCHANTABILITY or FITNESS FOR A PARTICULAR PURPOSE.  See the GNU General Public License for more details.
# You should have received a copy of the GNU General Public License along with this program; 
# if not, write to the Free Software Foundation, Inc., 51 Franklin Street, Fifth Floor, Boston, MA  02110-1301, USA.
##############################################################################################################
r<-rsdata$r
s<-rsdata$s
###Generate all quantiles for "s"
q<-quantile(s,seq(0,1,0.01),na.rm=TRUE)


###Generate alpha class data at every quantile
alphaclass<-seq(0,1,0.01)

cv<-NULL
element.NA<-NULL

for (alphaclassid in 1:length(alphaclass)){

v<-NULL

for (j in 1:100){
d.alpha<-r[which(s>=q[j] & s<q[j+1])]/(s[which(s>=q[j] & s<q[j+1])]+q[100*alphaclass[alphaclassid]+1])
v[j]<-mad(d.alpha,constant=1.5625,na.rm=TRUE) ## used the constant fac = 1/0.64 - as per Tibshirani et al.
} 

element.NA[alphaclassid]<- 100 - length(which(abs(v)>=0,arr.ind=TRUE))
cv[alphaclassid]<-sd(v,na.rm=TRUE)/mean(v,na.rm=TRUE)
} 

cv[cv!=is.nan(cv)]

alpha.hat<-alphaclass[which(cv==min(cv,na.rm=TRUE))]
element.id<-min((100*alpha.hat[1]+1),100)
s.zero<-q[element.id]
if(is.na(s.zero)==TRUE) s.zero<-0 
invisible(return(s.zero))
}
