# Supplementary material for: Differential analysis for high density tiling microarray data
Source: BMC Bioinformatics. 2007 Sep 24;8:359. doi: 10.1186/1471-2105-8-359 (PMC2231405; doi:10.1186/1471-2105-8-359)
Supplement: Additional file 1 — gsam_prototypercode.zip. File archive comprising of prototype R code for gSAM implementation including readme and examples. [file 1471-2105-8-359-S1.zip › generateS.r]

generateS<-function(replicates,avgclass.geneid,numclasses,numreps,scalefac){
#################################################
# Function: 	generateS
# Purpose: 	Generate the s values for SAM
# Copyright (C) 2004, Srinka Ghosh, Affymetrix Transcriptome group, 10/25/2004
# This program is free software; you can redistribute it and/or modify it under the terms of the GNU General Public License
# as published by the Free Software Foundation; either version 2 of the License, or (at your option) any later version.
# This program is distributed in the hope that it will be useful, but WITHOUT ANY WARRANTY; without even the implied warranty of
# MERCHANTABILITY or FITNESS FOR A PARTICULAR PURPOSE.  See the GNU General Public License for more details.
# You should have received a copy of the GNU General Public License along with this program; 
# if not, write to the Free Software Foundation, Inc., 51 Franklin Street, Fifth Floor, Boston, MA  02110-1301, USA.
##############################################################################################################

## generate S in denominator for all-class data

	sdev<-NULL
	
	for (classid in 1:numclasses){
		startid<-(classid-1)*numreps+1
		stopid<-classid*numreps
		sdev[classid]<-sum((replicates[,startid:stopid]-avgclass.geneid[classid])^2)
	}

	s<-sqrt(sum(sdev)*scalefac)

	invisible(return(s))

} 
