# Supplementary material for: Differential analysis for high density tiling microarray data
Source: BMC Bioinformatics. 2007 Sep 24;8:359. doi: 10.1186/1471-2105-8-359 (PMC2231405; doi:10.1186/1471-2105-8-359)
Supplement: Additional file 1 — gsam_prototypercode.zip. File archive comprising of prototype R code for gSAM implementation including readme and examples. [file 1471-2105-8-359-S1.zip › gSAM.r]

gSAM<-function(workdir=NULL,filein,control='ref',treatment='tgt',lambda.optimize=1,numreps=NULL,numperm=1000,perm.seed=123,RNA=NULL,IGB.graphs=0) {
###################################################################################################################################################################
####PURPOSE: The analysis performs a two-sample pair-wise SAM(gSAM) analysis
####NOTE:    The core function is analogous to SAM and siggenes package can be used here provided the datastructure is handled appropriately
####INPUTS:
  ##	workdir: 	(type:char)Directory specifying the location of the datasets to be analyzed; (default) current dir 	
  ##	filein: 	(type:char)Name of the datafile to be analyzed
  ##			Datastruct of this tab separated file:
  ##			Annot.src</t>Domain.src</t>ref.ptr</t>tgt.ptr</t>chr</t>start.coord</t>stop.coord</t>ref_rep1</t>c_rep2</t>tgt_rep1</t>tgt_rep2
  ##			Example:
  ##			genic   NOED    0       5       3       20      56      71     70      65.33   95.33   
  ##	control: 	(type:char)Character string identifying the control/reference, eg: 'ref' or 'hr00'
  ##	treatment: 	(type: char)Character string identifying the treatment/target, eg: 'tgt' or 'hr02'
  ##	lambda.optimize:(type: bool)Boolean flag identifying if lambda optimization should be enabled
  ##	numreps:	(type: numeric)Number of replicates in used in the analyses; both control & treatment should have the same number
  ##	numperm:	(type: numeric)Number of permutations used in the computation of the null
  ##	perm.seed	(type: numeric) Set seed value for computation of the permutaion matrix; DEFAULT=123
  ##	RNA:		(type: numeric) Indicates the type of data RNA transcription or ChIP-chip & if data should be log-transformed or processed as-is
  ##			RNA=0(data will be used as-is): ChIP-chip default where Assumed Expression Value = log2(max(log2[(PM-MM)t - log2(PM-MM)c),1)
  ##			RNA=1(data will be log2-transformed: RNA transcription default where Assumed Expression Value = (PM-MM)
  ##			RNA==2(data used as-is)
  ##	IGB.graphs	(type:numeric) This flag enables/disables the generation of stair-step graphs for visualization in IGB
  ##			IGB.graphs=0(default) disables this output
  ##			IGB.graphs=1 enables this output
####OUTPUT:
  ##	Col1:  Annot.src(eg: genic etc)
  ##	Col2:  Domain.src(eg: NOED etc)
  ##	Col3:  ref.ptr(0: implies this input fragment had no contribution from the reference)
  ##	Col4:  tgt.ptr(0: implies this input fragment had no contribution from the target)
  ##	Col5:  chromosome #
  ##	Col6:  start coordinate
  ##	Col7:  stop coordinate
  ##	Col8:  r(numerator in the d-statistic estimate)
  ##	Col9:  s+s0(denominator in the d-statistic estimate)
  ##	Col10: d.statistic
  ##	Col11: t.statistic
  ##	Col12: p-value
  ##	Col13: confidence.interval -lower bound
  ##	Col14: confidence.interval -upper bound
  ##	Col15: Fold change(average)
  ##	Col16: Log Fold change(average)
  ##	Col17: Fold change(median)
  ##	Col18: Log Fold change(median)
  ##	Col19: q-value
###################################################################################################################################################################

  
###Source the following modules which should be in the same location as gSAM.r
  source("processGTABLE.r")
  source("generateR.r")
  source("generateS.r")
  source("generateS0.r")
  source("generateNULL.r")
  source("generateCUTOFF.r")
  source("generateFDR.r")
  source("generatePI0HAT.r")
  source("generateQVALfmPV.r")
  source("repstats.r")
  source("generateSTAIRSTEP.r")

###Version information
  ver<-1.0 

###Make sure the basic analysis parameters have been input in the function call
  if (is.null(numreps)) stop('Need to input an a datafile(filein)...')
  if (is.null(numreps)) stop('Need to input # of replicates(numreps)...')
  if (is.null(RNA)) stop('Need to input signal type(RNA)...')

###Change to the data directory to minimize over the network actvity
  if(is.null(workdir)) workdir<-getwd()
  setwd(workdir)

###set random number seed used for the calculation of the permutation matrix(null distribution)
  set.seed(perm.seed)

###setup SAM table & output table
  cat("Setting up SAM table...\n")
  samdata<-read.table(filein,skip=1)
  temp<-samdata[order(samdata[,6]),]
  samdata<-temp
  outputtable<-NULL

  
###strip out domain/annot/chrnum/coords from replicate table
  mustcols<-2+numreps*2 #assuming a pairwise time comparison
  start.col<-ncol(samdata)-2*numreps+1
  stop.col<-ncol(samdata)
  temp<-samdata[start.col:stop.col]

###make sure all rows have non-zero data & also check for missing data
  id.rowzero<-unique(which(rowSums(temp)==0))
  if (length(id.rowzero)>0)
  {
    cat("Warning: Removed ",length(id.rowzero)," Fragments with all zero entries","\n")
    ##adjust rows of entire dataset
    samdata<-samdata[-id.rowzero,]
    temp<-samdata[start.col:stop.col]
  }
  
  if (nrow(temp)>0)
  {
    ##now check for missing data
    if(any(is.na(temp)))
    {
      cat("Warning: There are fragments with at least one missing value","\n")
      cat("Warning: The d-statistics'for these fragments will be set to NA","\n")
    }


    ##log transform here: only in case of RNA or when specified
    ##RNA=0: unless specified Assumed Expression Value = log2(max(log2[(PM-MM)t - log2(PM-MM)c),1)
    if (RNA==0)
    {
      if(length(which(temp<0))>0) temp[temp<0]<-0
      samtable<-temp
    }
    ##RNA=1: unless specified Assumed Expression Value = (PM-MM)
    if (RNA==1)
    {
      temp[temp<=0]<-1
      samtable<-log2(temp)
    }
    if(RNA==2) samtable<-temp
        

    ##create the numstruct 
    numgenes<-nrow(samtable)
    numclasses<-ncol(samtable)/numreps
    numstruct<-data.frame(numgenes,numclasses,numreps,numperm)
    print(numstruct)


    ##generate r(numerator) & s(variance terms in the denominator) & foldchange(FC)
    cat("Generating r,s,s0...\n")
    r<-s<-NULL
    rsdata<-processGTABLE(samtable,numstruct,1)
    r<-rsdata$r
    s<-rsdata$s
    s.zero<-generateS0(rsdata)
    ##generate fold change data
    cat("Generating Fold Change...\n")
    fcavg<-rsdata$fcavg 		##average FC
    lfcavg<-rsdata$lfcavg		##log-transformed avg FC
    fcmedian<-rsdata$fcmedian	        ##median FC
    lfcmedian<-rsdata$lfcmedian	        ##log-transformed median FC


    ##compute some replicate statistics
    cat("Computing Replicate Statistics, t-statistics etc...\n")
    repstatsout<-repstats(samtable,numreps,numgenes)
    rep.cor.value<- as.character(repstatsout$repcor[,1])
    rep.cor.string<- as.character(c(repstatsout$repcor[,2],repstatsout$repcor[,3]))
    t.statistic<-r/s
    p.val<-repstatsout$p.val
    conf.int.lbound<-repstatsout$conf.int.lbound
    conf.int.ubound<-repstatsout$conf.int.ubound


    ##Generate observed dstatistics...
    cat("Computing d-statistic...\n")
    d.statistic<-r/(s+s.zero)
    d.obs<-sort(d.statistic,na.last=TRUE)  # sorted observed d-values
        

    ##Generate the null/expected d statistics :order d statistics across fragments within a given permutation
    cat("Generating the null...\n")
    d.perm<-generateNULL(samtable,numstruct,s.zero,0)
    d.perm.transpose<-t(d.perm) 
    d.perm.transpose<-apply(d.perm.transpose,2,sort,na.last=TRUE)
    d.permavg.order<-apply(d.perm.transpose,1,mean)
    ##plot(d.permavg.order,d.obs)

    ##Estimate pi0: the proportion of true null(unaffected) genes in the data
    ## Consider if vec.lambda were a single-element array or a multi element array
    ## generally interested in the 75%ile - 25%ile so lambda<-0.5; however lambda can be made variable
    cat("Estimating pi0hat...\n")
    if (!lambda.optimize) vec.lambda<-0.5 
    if (lambda.optimize) vec.lambda<-seq(0,1,0.1)
    pi0.hat<-generatepi0hat(vec.lambda,d.perm,d.obs)


    ##Generate the overall FDR, based on delta-table
    cat("Estimating FDR...\n")
    delta<-(1:10)/5 # consider the granularity from 0.2 to 2.0 
    origin<-which(abs(d.permavg.order)==min(abs(d.permavg.order),na.rm=TRUE))
    cutoff.mat<-NULL
    FDR.mat<-NULL
    for (deltaid in 1:length(delta)){
      cutoff.mat[deltaid]<-list(generateCUTOFF(d.obs,d.permavg.order,delta[deltaid],origin))
      FDR.mat[deltaid]<-list(generateFDR(d.obs,d.perm,unlist(cutoff.mat[deltaid],use.names=FALSE),pi0.hat))
    }


    ##Generate Q-Value
    cat("Generating qvalue-table...\n")
    qvalue<-generateQVALUEfmPV(p.val,pi0.hat,numgenes)
    qvalue<-100*qvalue


    ##Generate the output table
    cat("Generating output...\n")
    sPLUSs0<-s+s.zero
    outputtable<-cbind(samdata[,1:(start.col-1)],signif(r,4),signif(sPLUSs0,4),signif(d.statistic,4),signif(t.statistic,4),signif(unlist(p.val),4),signif(unlist(conf.int.lbound),4),signif(unlist(conf.int.ubound),4),signif(fcavg,4),signif(lfcavg,4),signif(fcmedian,4),signif(lfcmedian,4),signif(qvalue,4))
    colnames(outputtable)[1:9]<-c('Annot.src','Domain.src','ref.ptr','tgt.ptr','chr','start_coords','stop_coords','r','sPLUSs0')
    colnames(outputtable)[12:19]<-c('pvalue','conf.int.lbound','conf.int.ubound','fcavg','lfcavg','fcmedian','lfcmedian','qvalue')
    write.table(outputtable,paste(filein,"_",control,"_",treatment,"_SAMoutput_v",ver,sep=""),sep="\t",row.names=F,col.names=T,quote=F)


    ##Generate some stairstep graphs for reading into IGB####
    if (IGB.graphs) {
      data<-cbind(outputtable[,6:7],outputtable[,10])
      output<-generateSTAIRSTEP(data)
      write.table(output,paste(filein,"_SAMoutput_v",ver,"_dstat.gr",sep=""),sep="\t",row.names=FALSE,col.names=FALSE,quote=FALSE)
        
      data<-cbind(outputtable[,6:7],outputtable[,11])
      output<-generateSTAIRSTEP(data)
      write.table(output,paste(filein,"_SAMoutput_v",ver,"_tstat.gr",sep=""),sep="\t",row.names=FALSE,col.names=FALSE,quote=FALSE)
        
      data<-cbind(outputtable[,6:7],outputtable[,12])
      output<-generateSTAIRSTEP(data)
      write.table(output,paste(filein,"_SAMoutput_v",ver,"_pval.gr",sep=""),sep="\t",row.names=FALSE,col.names=FALSE,quote=FALSE)
    
      data<-cbind(outputtable[,6:7],outputtable[,19])
      output<-generateSTAIRSTEP(data)
      write.table(output,paste(filein,"_SAMoutput_v",ver,"_qval.gr",sep=""),sep="\t",row.names=FALSE,col.names=FALSE,quote=FALSE)
    }
  }
  return(outputtable)
}
