# Supplementary material for: Differential analysis for high density tiling microarray data
Source: BMC Bioinformatics. 2007 Sep 24;8:359. doi: 10.1186/1471-2105-8-359 (PMC2231405; doi:10.1186/1471-2105-8-359)
Supplement: Additional file 1 — gsam_prototypercode.zip. File archive comprising of prototype R code for gSAM implementation including readme and examples. [file 1471-2105-8-359-S1.zip › generateSTAIRSTEP.r]

generateSTAIRSTEP<-function(data){
##############################################################################################################
# Function: generateSTAIRSTEP
# Purpose:  Generates stair-step graphs that can be read in by IGB.
# Copyright (C) 2004, Srinka Ghosh, Affymetrix Transcriptome group, 12/22/2004
# This program is free software; you can redistribute it and/or modify it under the terms of the GNU General Public License
# as published by the Free Software Foundation; either version 2 of the License, or (at your option) any later version.
# This program is distributed in the hope that it will be useful, but WITHOUT ANY WARRANTY; without even the implied warranty of
# MERCHANTABILITY or FITNESS FOR A PARTICULAR PURPOSE.  See the GNU General Public License for more details.
# You should have received a copy of the GNU General Public License along with this program; 
# if not, write to the Free Software Foundation, Inc., 51 Franklin Street, Fifth Floor, Boston, MA  02110-1301, USA.
##############################################################################################################


coord<-val<-NULL

n<-1
for(i in 1:nrow(data)){
coord[n]<-data[i,1]
val[n]<-data[i,3]

n<-n+1
coord[n]<-data[i,2]
val[n]<-0

n<-n+1
}

output<-cbind(coord,val)

invisible(return(output))

}
