# Supplementary material for: Differential analysis for high density tiling microarray data
Source: BMC Bioinformatics. 2007 Sep 24;8:359. doi: 10.1186/1471-2105-8-359 (PMC2231405; doi:10.1186/1471-2105-8-359)
Supplement: Additional file 1 — gsam_prototypercode.zip. File archive comprising of prototype R code for gSAM implementation including readme and examples. [file 1471-2105-8-359-S1.zip › repstats.r]

repstats<-function(samtable,numreps,numgenes){
##############################################################################################################
# Function: repstats
# Purpose:  Generates replicate correlations, p-values, confidence intervals etc.
# Copyright (C) 2004, Srinka Ghosh, Affymetrix Transcriptome group, 12/20/2004
# This program is free software; you can redistribute it and/or modify it under the terms of the GNU General Public License
# as published by the Free Software Foundation; either version 2 of the License, or (at your option) any later version.
# This program is distributed in the hope that it will be useful, but WITHOUT ANY WARRANTY; without even the implied warranty of
# MERCHANTABILITY or FITNESS FOR A PARTICULAR PURPOSE.  See the GNU General Public License for more details.
# You should have received a copy of the GNU General Public License along with this program; 
# if not, write to the Free Software Foundation, Inc., 51 Franklin Street, Fifth Floor, Boston, MA  02110-1301, USA.
##############################################################################################################


repvar<-repvar.cor<-repvar.cor.val1<-repvar.cor.val2<-NULL

for (repid in 1:numreps){
	startid<-repid
	stopid<-startid+numreps
	repvar[repid]<-data.frame(samtable[,stopid]-samtable[,startid])
}

iter<-1
repmat<-outer(seq(1:(numreps-1)),seq(1:(numreps-1)),'+')
for (repidc in 1:(ncol(repmat))){
	for (repidr in 1:(nrow(repmat))){
		val1<-repmat[repidc,repidr]
		if (val1 <=numreps){
			val2<-repidr
			repvar.cor[iter]<-cor(repvar[[val1]],repvar[[val2]])
			repvar.cor.val1[iter]<-val1	
			repvar.cor.val2[iter]<-val2
			iter<-iter+1	
		}
	}
}
repcor<-cbind(repvar.cor,repvar.cor.val1,repvar.cor.val2)


p.val<-conf.int.lbound<-conf.int.ubound<-NULL
startid<-1
stopid<-numreps
for (ng in 1:numgenes){
	temp<-t.test(samtable[ng,(startid+numreps):(stopid+numreps)],samtable[ng,startid:stopid])
	p.val[ng]<-temp[3]
	temp2<-unlist(temp[4])
	conf.int.lbound[ng]<-temp2[1]
	conf.int.ubound[ng]<-temp2[2]
} 


invisible(return(list(repcor=repcor,p.val=p.val,conf.int.lbound=conf.int.lbound,conf.int.ubound=conf.int.ubound)))
}
