# Supplementary material for: Differential analysis for high density tiling microarray data
Source: BMC Bioinformatics. 2007 Sep 24;8:359. doi: 10.1186/1471-2105-8-359 (PMC2231405; doi:10.1186/1471-2105-8-359)
Supplement: Additional file 1 — gsam_prototypercode.zip. File archive comprising of prototype R code for gSAM implementation including readme and examples. [file 1471-2105-8-359-S1.zip › processGTABLE.r]

processGTABLE<-function(samtable,numstruct,doall){
##############################################################################################################
# Function: 		processGTABLE
# Purpose:		Generate r and s for given gene/enrichment-fragment table & fold change(FC), assumes data is log2base
# Functions called:	generateR & generateS
# Copyright (C) 2005, Srinka Ghosh, Affymetrix Transcriptome group, 4/17/2005
# This program is free software; you can redistribute it and/or modify it under the terms of the GNU General Public License
# as published by the Free Software Foundation; either version 2 of the License, or (at your option) any later version.
# This program is distributed in the hope that it will be useful, but WITHOUT ANY WARRANTY; without even the implied warranty of
# MERCHANTABILITY or FITNESS FOR A PARTICULAR PURPOSE.  See the GNU General Public License for more details.
# You should have received a copy of the GNU General Public License along with this program; 
# if not, write to the Free Software Foundation, Inc., 51 Franklin Street, Fifth Floor, Boston, MA  02110-1301, USA.
##############################################################################################################

numgenes<-numstruct$numgenes
numreps<-numstruct$numreps
numclasses<-numstruct$numclasses
scalefac.r<-sqrt((numclasses*numreps)/(numreps^numclasses))
scalefac.s<-(1/(numclasses*(numreps-1)))*(numclasses*(1/numreps))

avgclass.temp<-medianclass.temp<-r<-s<-NULL
fcavg<-lfcavg<-fcmedian<-lfcmedian<-NULL

for (classid in 1:numclasses){
	startid<-(classid-1)*numreps+1
	stopid<-classid*numreps
	avgclass.temp[classid]<-data.frame(apply(samtable[,startid:stopid],1,mean))
	if (doall==1) medianclass.temp[classid]<-data.frame(apply(samtable[,startid:stopid],1,median))
}
avgclass<-cbind(unlist(avgclass.temp[1]),unlist(avgclass.temp[2]))
if (doall==1)
{
	medianclass<-cbind(unlist(medianclass.temp[1]),unlist(medianclass.temp[2]))
	lfcavg<-avgclass[,2]-avgclass[,1]
	lfcmedian<-medianclass[,2]-medianclass[,1]
	fcavg<-2^(abs(lfcavg))
	fcmedian<-2^(abs(lfcmedian))
}


for (geneid in 1:numgenes){
	replicates<-samtable[geneid,]	
## generate numerator for unpaired-2class as well as multiclass
	r[geneid]<-generateR(avgclass[geneid,],numclasses,numreps,scalefac.r)
## generate denominator1 for unpaired-2class as well as multiclass
	s[geneid]<-generateS(replicates,avgclass[geneid,],numclasses,numreps,scalefac.s)
}


invisible(return(list(r=r,s=s,fcavg=fcavg,lfcavg=lfcavg,fcmedian=fcmedian,lfcmedian=lfcmedian)))
}
